# Supplementary material for: Genomic targets for high-resolution inference of kinship, ancestry and disease susceptibility in orang-utans (genus: Pongo)
Source: BMC Genomics. 2020 Dec 7;21:873. doi: 10.1186/s12864-020-07278-3 (PMC7720378; doi:10.1186/s12864-020-07278-3)
Supplement: Supplementary file 1 — Additional file 1. SNP_Targets_ponAbe3_bed_file. Bed file for SNP targets, sources and locations. [file 12864_2020_7278_MOESM1_ESM.txt]

#chrom	chromStart	chromEnd	Source	transcript_id	exon_number	exon_id	gene_name
chr1	25087	25088	GATK
chr1	110577	110578	iScan
chr1	129234	129235	iScan
chr1	156846	156847	GATK
chr1	166627	166628	iScan
chr1	207756	207757	GATK
chr1	207985	207986	GATK
chr1	209896	209897	GATK
chr1	211697	211698	GATK
chr1	215825	215826	GATK
chr1	216692	216693	GATK
chr1	219021	219022	GATK
chr1	224321	224322	GATK
chr1	226100	226101	GATK
chr1	226216	226217	GATK
chr1	226951	226952	GATK
chr1	227084	227085	GATK
chr1	227274	227275	GATK
chr1	228266	228267	GATK
chr1	228846	228847	GATK
chr1	231833	231834	GATK
chr1	232935	232936	GATK
chr1	234663	234664	GATK
chr1	235034	235035	GATK
chr1	236210	236211	GATK
chr1	236772	236773	GATK
chr1	238168	238169	GATK
chr1	238264	238265	GATK
chr1	239128	239129	GATK
chr1	239182	239183	GATK
chr1	239346	239347	GATK
chr1	240220	240221	GATK
chr1	240560	240561	GATK
chr1	240571	240572	GATK
chr1	240759	240760	GATK
chr1	241120	241121	GATK
chr1	241659	241660	GATK
chr1	241806	241807	GATK
chr1	242474	242475	GATK
chr1	242733	242734	GATK
chr1	242755	242756	GATK
chr1	243499	243500	GATK
chr1	259292	259293	iScan
chr1	265469	265470	iScan
chr1	279812	279813	iScan
chr1	496358	496359	iScan
chr1	498006	498007	iScan
chr1	516790	516791	iScan
chr1	517675	517676	iScan
chr1	518264	518265	iScan
chr1	543932	543933	iScan
chr1	544213	544214	iScan
chr1	608566	608567	iScan
chr1	612387	612388	iScan
chr1	657889	657890	iScan
chr1	723069	723070	iScan
chr1	723226	723227	iScan
chr1	755373	755374	GATK
chr1	762776	762777	GATK
chr1	810743	810744	iScan
chr1	811932	811933	iScan
chr1	849142	849143	iScan
chr1	868178	868179	iScan
chr1	903275	903276	GATK
chr1	903359	903360	GATK
chr1	903375	903376	GATK
chr1	916755	916756	GATK
chr1	918125	918126	GATK
chr1	951116	951117	GATK
chr1	951122	951123	GATK
chr1	952152	952153	GATK
chr1	968239	968240	GATK
chr1	968241	968242	GATK
chr1	973009	973010	iScan
chr1	973170	973171	iScan
chr1	973379	973380	iScan
chr1	985543	985544	GATK
chr1	1011043	1011044	GATK
chr1	1015466	1015467	iScan
chr1	1019083	1019084	iScan
chr1	1041540	1041541	iScan
chr1	1054031	1054032	iScan
chr1	1072420	1072421	iScan
chr1	1072563	1072564	iScan
chr1	1121105	1121106	iScan
chr1	1124950	1124951	GATK
chr1	1134217	1134218	iScan
chr1	1146681	1146682	iScan
chr1	1177267	1177268	iScan
chr1	1195387	1195388	iScan
chr1	1195705	1195706	iScan
chr1	1199663	1199664	iScan
chr1	1211177	1211178	GATK
chr1	1211310	1211311	GATK
chr1	1211399	1211400	GATK
chr1	1211415	1211416	GATK
chr1	1226395	1226396	iScan
chr1	1230071	1230072	iScan
chr1	1251749	1251750	iScan
chr1	1400676	1400677	iScan
chr1	1425461	1425462	iScan
chr1	1425764	1425765	iScan
chr1	1470853	1470854	iScan
chr1	1513111	1513112	iScan
chr1	1513227	1513228	iScan
chr1	1513339	1513340	iScan
chr1	1547806	1547807	iScan
chr1	1560784	1560785	GATK
chr1	1564903	1564904	GATK
chr1	1621971	1621972	iScan
chr1	1623547	1623548	GATK
chr1	1625839	1625840	iScan
chr1	1669843	1669844	iScan
chr1	1748461	1748462	GATK
chr1	1770326	1770327	GATK
chr1	1793402	1793403	GATK
chr1	1820200	1820201	iScan
chr1	1829903	1829904	iScan
chr1	1882615	1882616	GATK
chr1	1882616	1882617	GATK
chr1	1882619	1882620	GATK
chr1	1887675	1887676	GATK
chr1	1887684	1887685	GATK
chr1	1887695	1887696	GATK
chr1	1891007	1891008	GATK
chr1	1907386	1907387	GATK
chr1	1924433	1924434	iScan
chr1	1928245	1928246	GATK
chr1	1946280	1946281	GATK
chr1	1953218	1953219	GATK
chr1	1964723	1964724	GATK
chr1	1964724	1964725	GATK
chr1	1972299	1972300	iScan
chr1	1973073	1973074	iScan
chr1	1977949	1977950	GATK
chr1	2017568	2017569	GATK
chr1	2017607	2017608	GATK
chr1	2022159	2022160	iScan
chr1	2034199	2034200	iScan
chr1	2041317	2041318	GATK
chr1	2064817	2064818	GATK
chr1	2162027	2162028	iScan
chr1	2236570	2236571	iScan
chr1	2249017	2249018	iScan
chr1	2252691	2252692	iScan
chr1	2263359	2263360	iScan
chr1	2298563	2298564	GATK
chr1	2334927	2334928	iScan	SCCPDH	NM_001133324	12	NM_001133324.12	SCCPDH
chr1	2335163	2335164	GATK
chr1	2364175	2364176	iScan
chr1	2375424	2375425	GATK
chr1	2394838	2394839	iScan
chr1	2458531	2458532	GATK
chr1	2496501	2496502	iScan
chr1	2503176	2503177	GATK
chr1	2536920	2536921	iScan
chr1	2559093	2559094	GATK
chr1	2559664	2559665	GATK
chr1	2569420	2569421	iScan
chr1	2586632	2586633	iScan
chr1	2598262	2598263	iScan
chr1	2650623	2650624	iScan
chr1	2656707	2656708	GATK
chr1	2707227	2707228	GATK
chr1	2707229	2707230	GATK
chr1	2707242	2707243	GATK
chr1	2746820	2746821	GATK
chr1	2810862	2810863	GATK
chr1	2976513	2976514	GATK
chr1	2981770	2981771	iScan
chr1	3047366	3047367	iScan
chr1	3098767	3098768	iScan
chr1	3240474	3240475	iScan
chr1	3241654	3241655	iScan
chr1	3263941	3263942	iScan
chr1	3279768	3279769	iScan
chr1	3284664	3284665	iScan
chr1	3294438	3294439	GATK
chr1	3294443	3294444	GATK
chr1	3294449	3294450	GATK
chr1	3384836	3384837	GATK
chr1	3384859	3384860	GATK
chr1	3384861	3384862	GATK
chr1	3386748	3386749	GATK
chr1	3386808	3386809	GATK
chr1	3388810	3388811	GATK
chr1	3389458	3389459	GATK
chr1	3393415	3393416	GATK
chr1	3394708	3394709	GATK
chr1	3401282	3401283	GATK
chr1	3422041	3422042	iScan
chr1	3447086	3447087	GATK
chr1	3463770	3463771	iScan
chr1	3464036	3464037	iScan
chr1	3464352	3464353	iScan
chr1	3464783	3464784	iScan
chr1	3467529	3467530	iScan
chr1	3471406	3471407	iScan
chr1	3535122	3535123	iScan
chr1	3596018	3596019	GATK
chr1	3634563	3634564	iScan
chr1	3665468	3665469	GATK
chr1	3759991	3759992	GATK
chr1	3826132	3826133	GATK
chr1	3838791	3838792	GATK
chr1	3859042	3859043	iScan
chr1	3887781	3887782	GATK
chr1	3945285	3945286	iScan
chr1	3952704	3952705	iScan
chr1	3974711	3974712	iScan
chr1	3979538	3979539	iScan
chr1	4007049	4007050	GATK
chr1	4009714	4009715	GATK
chr1	4034298	4034299	iScan
chr1	4055972	4055973	iScan
chr1	4063557	4063558	iScan	EFCAB2	NM_001131911	3	NM_001131911.3	EFCAB2
chr1	4186425	4186426	iScan
chr1	4267074	4267075	GATK
chr1	4303216	4303217	iScan
chr1	4306152	4306153	GATK
chr1	4372823	4372824	GATK
chr1	4445642	4445643	GATK
chr1	4445962	4445963	GATK
chr1	4524389	4524390	iScan
chr1	4547044	4547045	iScan
chr1	4600196	4600197	GATK
chr1	4700386	4700387	iScan
chr1	4707459	4707460	iScan
chr1	4790790	4790791	iScan
chr1	4791582	4791583	iScan
chr1	4806874	4806875	iScan
chr1	4894807	4894808	iScan
chr1	4920193	4920194	iScan
chr1	4927688	4927689	iScan
chr1	4928517	4928518	iScan
chr1	4936835	4936836	iScan
chr1	4961150	4961151	iScan
chr1	4978623	4978624	GATK
chr1	4978747	4978748	iScan
chr1	4989777	4989778	iScan
chr1	5058441	5058442	iScan
chr1	5072173	5072174	iScan
chr1	5075918	5075919	iScan
chr1	5126822	5126823	iScan
chr1	5129819	5129820	iScan
chr1	5154278	5154279	iScan
chr1	5336861	5336862	GATK
chr1	5477473	5477474	GATK
chr1	5550517	5550518	iScan
chr1	5608126	5608127	iScan
chr1	5623456	5623457	GATK
chr1	5639548	5639549	iScan
chr1	5650756	5650757	iScan
chr1	5661146	5661147	GATK
chr1	5684324	5684325	iScan
chr1	5686617	5686618	GATK
chr1	5727589	5727590	iScan
chr1	5738564	5738565	iScan
chr1	5778394	5778395	GATK
chr1	5890409	5890410	GATK
chr1	5950633	5950634	GATK
chr1	6006913	6006914	iScan
chr1	6037488	6037489	iScan
chr1	6086866	6086867	GATK
chr1	6129912	6129913	GATK
chr1	6155073	6155074	iScan
chr1	6175903	6175904	iScan
chr1	6281356	6281357	GATK
chr1	6318139	6318140	GATK
chr1	6318140	6318141	GATK
chr1	6318146	6318147	GATK
chr1	6318154	6318155	GATK
chr1	6318174	6318175	GATK
chr1	6318344	6318345	GATK
chr1	6318346	6318347	GATK
chr1	6318442	6318443	GATK
chr1	6338518	6338519	GATK
chr1	6371798	6371799	GATK
chr1	6401079	6401080	iScan
chr1	6406126	6406127	iScan
chr1	6420641	6420642	iScan
chr1	6423964	6423965	GATK
chr1	6433057	6433058	iScan
chr1	6438532	6438533	GATK
chr1	6474406	6474407	iScan
chr1	6514622	6514623	GATK
chr1	6545079	6545080	iScan
chr1	6551640	6551641	GATK
chr1	6761872	6761873	iScan
chr1	6788927	6788928	iScan
chr1	6798740	6798741	GATK
chr1	6829310	6829311	iScan
chr1	6848646	6848647	GATK
chr1	6854400	6854401	iScan
chr1	6866390	6866391	iScan
chr1	6866551	6866552	iScan
chr1	6874948	6874949	iScan
chr1	6927358	6927359	iScan
chr1	6939970	6939971	iScan
chr1	6941900	6941901	iScan
chr1	7001039	7001040	iScan
chr1	7064136	7064137	iScan
chr1	7081178	7081179	iScan
chr1	7091839	7091840	GATK
chr1	7100918	7100919	iScan
chr1	7162445	7162446	iScan
chr1	7236333	7236334	iScan
chr1	7241029	7241030	iScan
chr1	7253107	7253108	iScan
chr1	7334541	7334542	GATK
chr1	7341107	7341108	iScan
chr1	7388113	7388114	iScan
chr1	7430845	7430846	iScan
chr1	7453677	7453678	GATK
chr1	7458507	7458508	iScan
chr1	7481105	7481106	GATK
chr1	7487032	7487033	GATK
chr1	7492668	7492669	iScan
chr1	7560454	7560455	iScan	KMO	NM_001132677	7	NM_001132677.7	KMO
chr1	7651002	7651003	iScan
chr1	7783583	7783584	GATK
chr1	7825330	7825331	iScan
chr1	7836821	7836822	iScan
chr1	7863167	7863168	GATK
chr1	7915305	7915306	GATK
chr1	7995319	7995320	GATK
chr1	7995320	7995321	GATK
chr1	8001480	8001481	GATK
chr1	8001547	8001548	GATK
chr1	8020635	8020636	iScan
chr1	8028524	8028525	iScan
chr1	8038847	8038848	iScan
chr1	8064632	8064633	GATK
chr1	8066444	8066445	iScan
chr1	8133036	8133037	iScan
chr1	8151906	8151907	GATK
chr1	8154260	8154261	iScan
chr1	8161591	8161592	iScan
chr1	8185021	8185022	iScan
chr1	8187214	8187215	iScan
chr1	8193514	8193515	iScan
chr1	8222196	8222197	GATK
chr1	8296231	8296232	iScan
chr1	8311360	8311361	iScan
chr1	8329487	8329488	iScan
chr1	8358504	8358505	iScan
chr1	8390607	8390608	GATK
chr1	8390628	8390629	GATK
chr1	8390806	8390807	GATK
chr1	8425425	8425426	GATK
chr1	8461922	8461923	iScan
chr1	8510400	8510401	iScan
chr1	8572170	8572171	iScan
chr1	8603886	8603887	GATK
chr1	8608648	8608649	iScan
chr1	8641732	8641733	iScan
chr1	8654518	8654519	iScan
chr1	8664484	8664485	iScan
chr1	8667911	8667912	GATK
chr1	8670857	8670858	iScan
chr1	8682928	8682929	iScan
chr1	8684658	8684659	GATK
chr1	8711221	8711222	GATK
chr1	8716189	8716190	GATK
chr1	8747611	8747612	GATK
chr1	8791482	8791483	iScan
chr1	8878655	8878656	iScan
chr1	8905984	8905985	iScan
chr1	8913942	8913943	iScan
chr1	8949879	8949880	GATK
chr1	8950481	8950482	iScan
chr1	8973923	8973924	iScan
chr1	8978485	8978486	iScan
chr1	8999025	8999026	iScan
chr1	9001136	9001137	GATK
chr1	9004057	9004058	GATK
chr1	9005125	9005126	iScan
chr1	9009043	9009044	iScan
chr1	9012097	9012098	GATK
chr1	9034082	9034083	GATK
chr1	9050301	9050302	iScan
chr1	9066559	9066560	GATK
chr1	9087351	9087352	iScan
chr1	9125416	9125417	iScan
chr1	9129834	9129835	GATK
chr1	9129898	9129899	GATK
chr1	9151712	9151713	iScan
chr1	9176009	9176010	GATK
chr1	9195522	9195523	iScan
chr1	9226390	9226391	iScan
chr1	9238861	9238862	iScan	CHRM3	NM_001132433	1	NM_001132433.1	CHRM3
chr1	9246124	9246125	iScan
chr1	9300488	9300489	GATK
chr1	9361436	9361437	iScan
chr1	9441036	9441037	GATK
chr1	9464978	9464979	GATK
chr1	9465083	9465084	GATK
chr1	9471365	9471366	iScan
chr1	9472872	9472873	iScan
chr1	9494521	9494522	GATK
chr1	9509129	9509130	GATK
chr1	9522544	9522545	iScan
chr1	9531506	9531507	iScan
chr1	9546198	9546199	GATK
chr1	9630134	9630135	iScan
chr1	9984425	9984426	GATK
chr1	10049414	10049415	iScan
chr1	10089685	10089686	iScan
chr1	10108425	10108426	iScan
chr1	10140096	10140097	iScan
chr1	10207656	10207657	GATK
chr1	10207659	10207660	GATK
chr1	10207662	10207663	GATK
chr1	10245994	10245995	GATK
chr1	10245995	10245996	GATK
chr1	10301479	10301480	GATK
chr1	10302525	10302526	GATK
chr1	10316927	10316928	GATK
chr1	10319313	10319314	GATK
chr1	10319826	10319827	GATK
chr1	10324452	10324453	GATK
chr1	10324473	10324474	GATK
chr1	10324952	10324953	GATK
chr1	10330462	10330463	GATK
chr1	10330463	10330464	GATK
chr1	10330861	10330862	GATK
chr1	10331471	10331472	GATK
chr1	10333865	10333866	GATK
chr1	10344982	10344983	GATK
chr1	10368989	10368990	GATK
chr1	10443891	10443892	iScan
chr1	10515560	10515561	iScan
chr1	10551241	10551242	iScan
chr1	10567865	10567866	iScan
chr1	10596915	10596916	iScan
chr1	10597945	10597946	iScan
chr1	10673984	10673985	iScan
chr1	10679456	10679457	iScan
chr1	10689172	10689173	GATK
chr1	10720950	10720951	iScan
chr1	10726023	10726024	iScan
chr1	10741943	10741944	iScan
chr1	10747924	10747925	iScan
chr1	10751396	10751397	iScan
chr1	10766494	10766495	iScan
chr1	10777416	10777417	iScan
chr1	10816376	10816377	iScan
chr1	10817878	10817879	iScan
chr1	10835862	10835863	iScan
chr1	10842273	10842274	iScan
chr1	10872120	10872121	iScan
chr1	10874183	10874184	iScan
chr1	10885019	10885020	iScan
chr1	10908029	10908030	iScan
chr1	10945938	10945939	iScan
chr1	10959980	10959981	GATK
chr1	10962476	10962477	iScan
chr1	11047234	11047235	iScan
chr1	11096429	11096430	iScan
chr1	11318407	11318408	GATK
chr1	11318409	11318410	GATK
chr1	11318411	11318412	GATK
chr1	11318413	11318414	GATK
chr1	11318415	11318416	GATK
chr1	11318417	11318418	GATK
chr1	11366239	11366240	GATK
chr1	11430613	11430614	iScan
chr1	11434925	11434926	iScan
chr1	11435375	11435376	iScan
chr1	11502511	11502512	iScan
chr1	11507663	11507664	iScan
chr1	11526888	11526889	iScan
chr1	11531558	11531559	iScan
chr1	11562843	11562844	iScan
chr1	11623247	11623248	GATK
chr1	11636147	11636148	GATK
chr1	11676233	11676234	iScan
chr1	11678530	11678531	iScan
chr1	11704725	11704726	iScan
chr1	11745144	11745145	GATK
chr1	11760580	11760581	iScan
chr1	11802237	11802238	iScan
chr1	11813267	11813268	iScan
chr1	11841235	11841236	iScan
chr1	11855836	11855837	iScan
chr1	11879574	11879575	GATK
chr1	11932976	11932977	iScan
chr1	11959303	11959304	iScan
chr1	11980811	11980812	iScan
chr1	12042906	12042907	iScan
chr1	12061313	12061314	iScan
chr1	12127869	12127870	iScan
chr1	12167230	12167231	iScan
chr1	12180496	12180497	iScan
chr1	12214532	12214533	GATK
chr1	12217446	12217447	iScan
chr1	12233611	12233612	iScan
chr1	12240290	12240291	iScan
chr1	12247320	12247321	iScan
chr1	12312225	12312226	iScan
chr1	12313954	12313955	iScan
chr1	12319999	12320000	GATK
chr1	12351325	12351326	iScan
chr1	12352542	12352543	iScan
chr1	12383449	12383450	GATK
chr1	12384282	12384283	GATK
chr1	12412787	12412788	GATK
chr1	12473160	12473161	iScan	MTR	NM_001372365	16	NM_001372365.16	MTR
chr1	12506134	12506135	GATK
chr1	12513836	12513837	iScan
chr1	12540996	12540997	iScan
chr1	12571632	12571633	iScan
chr1	12590174	12590175	GATK
chr1	12610433	12610434	iScan
chr1	12633042	12633043	iScan
chr1	12655977	12655978	GATK
chr1	12704052	12704053	GATK
chr1	12707370	12707371	GATK
chr1	12710535	12710536	GATK
chr1	12712397	12712398	GATK
chr1	12732180	12732181	iScan
chr1	12792147	12792148	iScan
chr1	12792300	12792301	iScan
chr1	12792675	12792676	iScan
chr1	12813529	12813530	iScan
chr1	12817390	12817391	GATK
chr1	12878400	12878401	iScan
chr1	12883734	12883735	iScan
chr1	12895978	12895979	GATK
chr1	12910537	12910538	iScan
chr1	12930873	12930874	iScan
chr1	12963468	12963469	iScan
chr1	12996114	12996115	iScan
chr1	13017271	13017272	iScan
chr1	13027401	13027402	GATK
chr1	13063042	13063043	GATK
chr1	13073318	13073319	GATK
chr1	13073516	13073517	GATK
chr1	13082962	13082963	iScan
chr1	13094283	13094284	iScan
chr1	13095282	13095283	GATK
chr1	13095390	13095391	GATK
chr1	13123400	13123401	iScan
chr1	13165715	13165716	GATK
chr1	13233712	13233713	GATK
chr1	13323505	13323506	iScan
chr1	13378381	13378382	iScan
chr1	13395582	13395583	iScan
chr1	13439878	13439879	iScan
chr1	13491796	13491797	GATK
chr1	13492347	13492348	GATK
chr1	13607409	13607410	iScan
chr1	13721435	13721436	GATK
chr1	13726928	13726929	iScan
chr1	13733681	13733682	iScan
chr1	13784206	13784207	GATK
chr1	13815473	13815474	iScan
chr1	13864391	13864392	iScan
chr1	13937148	13937149	iScan
chr1	13976736	13976737	iScan
chr1	14029854	14029855	GATK
chr1	14033168	14033169	GATK
chr1	14057529	14057530	GATK
chr1	14144486	14144487	iScan
chr1	14370870	14370871	iScan
chr1	14459929	14459930	iScan
chr1	14473664	14473665	iScan
chr1	14494634	14494635	iScan
chr1	14500902	14500903	iScan
chr1	14514899	14514900	iScan
chr1	14599383	14599384	iScan
chr1	14618560	14618561	iScan
chr1	14618858	14618859	iScan
chr1	14639217	14639218	iScan
chr1	14641808	14641809	GATK
chr1	14709809	14709810	iScan
chr1	14738843	14738844	iScan
chr1	14779849	14779850	GATK
chr1	14779893	14779894	GATK
chr1	14779932	14779933	GATK
chr1	14789404	14789405	iScan
chr1	14847997	14847998	iScan
chr1	14872662	14872663	iScan
chr1	14882940	14882941	iScan
chr1	14903007	14903008	iScan
chr1	14923091	14923092	GATK
chr1	14923093	14923094	GATK
chr1	14923101	14923102	GATK
chr1	14929978	14929979	iScan
chr1	14934477	14934478	iScan
chr1	14980911	14980912	iScan
chr1	15023749	15023750	iScan
chr1	15052542	15052543	iScan
chr1	15064022	15064023	iScan
chr1	15091355	15091356	iScan
chr1	15132567	15132568	GATK
chr1	15210134	15210135	iScan
chr1	15229433	15229434	iScan
chr1	15258750	15258751	iScan
chr1	15260490	15260491	iScan
chr1	15284087	15284088	GATK
chr1	15318000	15318001	GATK
chr1	15363262	15363263	iScan
chr1	15387343	15387344	iScan
chr1	15440760	15440761	iScan
chr1	15549001	15549002	GATK
chr1	15549049	15549050	GATK
chr1	15549313	15549314	GATK
chr1	15579583	15579584	iScan
chr1	15598734	15598735	iScan
chr1	15604747	15604748	iScan
chr1	15632514	15632515	iScan
chr1	15661539	15661540	iScan
chr1	15687233	15687234	iScan
chr1	15699670	15699671	iScan
chr1	15708916	15708917	iScan
chr1	15723039	15723040	iScan
chr1	15770801	15770802	iScan
chr1	15774582	15774583	GATK
chr1	15778386	15778387	iScan
chr1	15818979	15818980	iScan
chr1	15845671	15845672	iScan
chr1	15859034	15859035	iScan
chr1	15888521	15888522	iScan
chr1	15900088	15900089	iScan
chr1	15924522	15924523	iScan
chr1	15934198	15934199	GATK
chr1	15944168	15944169	GATK
chr1	15944171	15944172	GATK
chr1	15963048	15963049	iScan
chr1	15975664	15975665	GATK
chr1	16017925	16017926	GATK
chr1	16020286	16020287	iScan
chr1	16020367	16020368	iScan
chr1	16023508	16023509	iScan
chr1	16026257	16026258	iScan
chr1	16049169	16049170	iScan
chr1	16052529	16052530	GATK
chr1	16084258	16084259	GATK
chr1	16099931	16099932	iScan
chr1	16107703	16107704	GATK
chr1	16127561	16127562	GATK
chr1	16140452	16140453	iScan
chr1	16196506	16196507	iScan
chr1	16198561	16198562	iScan
chr1	16242663	16242664	iScan
chr1	16245345	16245346	iScan
chr1	16269251	16269252	iScan
chr1	16276402	16276403	GATK
chr1	16335228	16335229	iScan
chr1	16355132	16355133	iScan
chr1	16418758	16418759	iScan
chr1	16432191	16432192	iScan
chr1	16525716	16525717	iScan
chr1	16541248	16541249	iScan
chr1	16586262	16586263	iScan
chr1	16589481	16589482	iScan
chr1	16602515	16602516	iScan
chr1	16602661	16602662	iScan
chr1	16604879	16604880	iScan
chr1	16607558	16607559	iScan
chr1	16706895	16706896	iScan
chr1	16724972	16724973	iScan
chr1	16734122	16734123	iScan
chr1	16779726	16779727	GATK
chr1	16790358	16790359	iScan
chr1	16814072	16814073	iScan
chr1	16930366	16930367	iScan
chr1	16972272	16972273	iScan
chr1	16974374	16974375	iScan
chr1	17029211	17029212	iScan
chr1	17051922	17051923	iScan
chr1	17299377	17299378	GATK
chr1	17346865	17346866	iScan
chr1	17448680	17448681	iScan
chr1	17529009	17529010	GATK
chr1	17549878	17549879	iScan
chr1	17570720	17570721	GATK
chr1	17574457	17574458	GATK
chr1	17574460	17574461	GATK
chr1	17584787	17584788	iScan
chr1	17591237	17591238	iScan
chr1	17642119	17642120	iScan
chr1	17647343	17647344	iScan
chr1	17683494	17683495	GATK
chr1	17722275	17722276	iScan
chr1	17839222	17839223	iScan
chr1	17841325	17841326	iScan
chr1	17933589	17933590	iScan
chr1	17997148	17997149	iScan
chr1	18069048	18069049	iScan
chr1	18134619	18134620	iScan	GNPAT	NM_001132520	6	NM_001132520.6	GNPAT
chr1	18190904	18190905	iScan
chr1	18203702	18203703	iScan
chr1	18211606	18211607	iScan
chr1	18241323	18241324	iScan
chr1	18291465	18291466	iScan
chr1	18297804	18297805	GATK
chr1	18302806	18302807	iScan
chr1	18323037	18323038	GATK
chr1	18351909	18351910	iScan
chr1	18357923	18357924	GATK
chr1	18357964	18357965	GATK
chr1	18358045	18358046	GATK
chr1	18427548	18427549	iScan
chr1	18499343	18499344	iScan
chr1	18505615	18505616	iScan
chr1	18547840	18547841	iScan
chr1	18566894	18566895	iScan
chr1	18568570	18568571	iScan
chr1	18593860	18593861	iScan
chr1	18606242	18606243	iScan
chr1	18615223	18615224	iScan
chr1	18642687	18642688	iScan
chr1	18665225	18665226	iScan
chr1	18700191	18700192	iScan
chr1	18700917	18700918	iScan
chr1	18700989	18700990	iScan
chr1	18707725	18707726	iScan
chr1	18708511	18708512	iScan
chr1	18751084	18751085	iScan
chr1	18783812	18783813	iScan
chr1	18811522	18811523	iScan
chr1	18824924	18824925	iScan
chr1	18835013	18835014	GATK
chr1	18844099	18844100	GATK
chr1	18890980	18890981	iScan
chr1	18951507	18951508	GATK
chr1	18997148	18997149	GATK
chr1	18997463	18997464	GATK
chr1	19024695	19024696	iScan
chr1	19027306	19027307	GATK
chr1	19048682	19048683	iScan
chr1	19049921	19049922	iScan
chr1	19050994	19050995	iScan
chr1	19051353	19051354	iScan
chr1	19065357	19065358	GATK
chr1	19084782	19084783	iScan
chr1	19089953	19089954	iScan
chr1	19110252	19110253	GATK
chr1	19124168	19124169	iScan
chr1	19129043	19129044	iScan
chr1	19134638	19134639	GATK
chr1	19174448	19174449	GATK
chr1	19181129	19181130	iScan
chr1	19183932	19183933	iScan
chr1	19201716	19201717	iScan
chr1	19342864	19342865	iScan
chr1	19359502	19359503	iScan
chr1	19461646	19461647	iScan
chr1	19503804	19503805	GATK
chr1	19504462	19504463	GATK
chr1	19562665	19562666	iScan
chr1	19580406	19580407	iScan
chr1	19622336	19622337	iScan
chr1	19660789	19660790	iScan
chr1	19674560	19674561	iScan
chr1	19690676	19690677	iScan
chr1	19713508	19713509	iScan
chr1	19717842	19717843	GATK
chr1	19718181	19718182	GATK
chr1	19721658	19721659	GATK
chr1	19722331	19722332	GATK
chr1	19722807	19722808	GATK
chr1	19722852	19722853	GATK
chr1	19737870	19737871	GATK
chr1	19740460	19740461	GATK
chr1	19740462	19740463	GATK
chr1	19740511	19740512	GATK
chr1	19748255	19748256	GATK
chr1	19757614	19757615	GATK
chr1	19757628	19757629	GATK
chr1	19757637	19757638	GATK
chr1	19771177	19771178	iScan
chr1	19772677	19772678	GATK
chr1	19772681	19772682	GATK
chr1	19773370	19773371	GATK
chr1	19773772	19773773	GATK
chr1	19773841	19773842	GATK
chr1	19774909	19774910	GATK
chr1	19774977	19774978	GATK
chr1	19775025	19775026	GATK
chr1	19775068	19775069	GATK
chr1	19826444	19826445	iScan
chr1	19905912	19905913	GATK
chr1	19905933	19905934	GATK
chr1	19905966	19905967	GATK
chr1	19943067	19943068	iScan
chr1	19964503	19964504	iScan
chr1	20043022	20043023	iScan
chr1	20120711	20120712	GATK
chr1	20126406	20126407	iScan
chr1	20247913	20247914	iScan
chr1	20249277	20249278	iScan
chr1	20275896	20275897	GATK
chr1	20279383	20279384	GATK
chr1	20318826	20318827	GATK
chr1	20318827	20318828	GATK
chr1	20346942	20346943	iScan
chr1	20441528	20441529	iScan
chr1	20469848	20469849	iScan
chr1	20482467	20482468	GATK
chr1	20491313	20491314	iScan
chr1	20495545	20495546	iScan
chr1	20511500	20511501	iScan
chr1	20599732	20599733	iScan
chr1	20607139	20607140	iScan
chr1	20614701	20614702	iScan
chr1	20638801	20638802	iScan
chr1	20670362	20670363	iScan
chr1	20671483	20671484	iScan
chr1	20682788	20682789	iScan
chr1	20716513	20716514	iScan
chr1	20730048	20730049	iScan
chr1	21072200	21072201	iScan
chr1	21149690	21149691	iScan
chr1	21161728	21161729	iScan
chr1	21210132	21210133	GATK
chr1	21210693	21210694	iScan
chr1	21230417	21230418	iScan
chr1	21230467	21230468	iScan
chr1	21236293	21236294	iScan
chr1	21253531	21253532	iScan
chr1	21292364	21292365	iScan
chr1	21292455	21292456	iScan
chr1	21313255	21313256	GATK
chr1	21327348	21327349	iScan
chr1	21357003	21357004	iScan
chr1	21392433	21392434	iScan
chr1	21393076	21393077	iScan
chr1	21393627	21393628	iScan
chr1	21538793	21538794	iScan
chr1	21627681	21627682	GATK
chr1	21628024	21628025	GATK
chr1	21643355	21643356	GATK
chr1	21677250	21677251	GATK
chr1	21690430	21690431	iScan
chr1	21692391	21692392	iScan
chr1	21702617	21702618	iScan
chr1	21788056	21788057	iScan
chr1	21788083	21788084	iScan
chr1	21788095	21788096	iScan
chr1	21795659	21795660	iScan
chr1	21812464	21812465	iScan
chr1	21813473	21813474	iScan
chr1	21819169	21819170	GATK
chr1	21819175	21819176	GATK
chr1	21995310	21995311	GATK
chr1	22017933	22017934	iScan
chr1	22022651	22022652	iScan
chr1	22054074	22054075	iScan
chr1	22100658	22100659	GATK
chr1	22103462	22103463	iScan
chr1	22108769	22108770	iScan
chr1	22119245	22119246	iScan
chr1	22141827	22141828	iScan
chr1	22150725	22150726	GATK
chr1	22154031	22154032	GATK
chr1	22160174	22160175	iScan
chr1	22168367	22168368	iScan
chr1	22170377	22170378	GATK
chr1	22211606	22211607	iScan
chr1	22249737	22249738	iScan
chr1	22344473	22344474	iScan
chr1	22366337	22366338	GATK
chr1	22403347	22403348	GATK
chr1	22501727	22501728	iScan
chr1	22511116	22511117	iScan
chr1	22538989	22538990	GATK
chr1	22577198	22577199	iScan
chr1	22596090	22596091	iScan
chr1	22604668	22604669	GATK
chr1	22604671	22604672	GATK
chr1	22620354	22620355	GATK
chr1	22640558	22640559	GATK
chr1	22659885	22659886	iScan
chr1	22692147	22692148	GATK
chr1	22854110	22854111	GATK
chr1	22935656	22935657	iScan
chr1	22979072	22979073	iScan
chr1	22983600	22983601	iScan
chr1	23014498	23014499	iScan
chr1	23047974	23047975	GATK
chr1	23056670	23056671	GATK
chr1	23122237	23122238	GATK
chr1	23131720	23131721	iScan
chr1	23247353	23247354	iScan
chr1	23260851	23260852	iScan
chr1	23272951	23272952	iScan
chr1	23281309	23281310	GATK
chr1	23311124	23311125	GATK
chr1	23414946	23414947	iScan
chr1	23444525	23444526	iScan
chr1	23531205	23531206	GATK
chr1	23583150	23583151	iScan	SDE2	NM_001131308	4	NM_001131308.4	SDE2
chr1	23592266	23592267	iScan	SDE2	NM_001131308	8	NM_001131308.8	SDE2
chr1	23605287	23605288	GATK
chr1	23605292	23605293	GATK
chr1	23611259	23611260	iScan
chr1	23647856	23647857	GATK
chr1	23648064	23648065	GATK
chr1	23664605	23664606	iScan
chr1	23668742	23668743	iScan
chr1	23682094	23682095	iScan
chr1	23703545	23703546	iScan	TMEM63A	NM_001132744	6	NM_001132744.6	TMEM63A
chr1	23714244	23714245	iScan
chr1	23807803	23807804	GATK
chr1	23816747	23816748	GATK
chr1	23817185	23817186	GATK
chr1	23837452	23837453	GATK
chr1	23875023	23875024	iScan
chr1	23885487	23885488	iScan
chr1	24079340	24079341	iScan
chr1	24191566	24191567	iScan	LBR	NM_001134061	5	NM_001134061.5	LBR
chr1	24337661	24337662	iScan
chr1	24410985	24410986	iScan
chr1	24434431	24434432	GATK
chr1	24445268	24445269	iScan
chr1	24529397	24529398	GATK
chr1	24549610	24549611	iScan
chr1	24577967	24577968	iScan
chr1	24664741	24664742	iScan
chr1	24667406	24667407	iScan
chr1	24726911	24726912	iScan
chr1	24747022	24747023	GATK
chr1	24829773	24829774	iScan
chr1	24890717	24890718	iScan
chr1	24895529	24895530	GATK
chr1	24912841	24912842	iScan
chr1	24927371	24927372	iScan
chr1	24930678	24930679	iScan
chr1	24932706	24932707	GATK
chr1	24970355	24970356	iScan
chr1	25056093	25056094	iScan
chr1	25120545	25120546	GATK
chr1	25142369	25142370	iScan
chr1	25184275	25184276	GATK
chr1	25230344	25230345	iScan
chr1	25271313	25271314	iScan	CNIH4	NM_001132430	3	NM_001132430.3	CNIH4
chr1	25332917	25332918	iScan
chr1	25356612	25356613	iScan
chr1	25429959	25429960	iScan
chr1	25485373	25485374	iScan
chr1	25583186	25583187	iScan
chr1	25589012	25589013	GATK
chr1	25602973	25602974	iScan
chr1	25719537	25719538	iScan
chr1	25735012	25735013	iScan
chr1	25845466	25845467	iScan
chr1	25853527	25853528	iScan
chr1	25856040	25856041	iScan
chr1	25874922	25874923	iScan
chr1	25881803	25881804	iScan
chr1	25942630	25942631	iScan
chr1	25951066	25951067	GATK
chr1	25955496	25955497	iScan
chr1	26023752	26023753	iScan
chr1	26154667	26154668	iScan
chr1	26158246	26158247	iScan
chr1	26194604	26194605	iScan	SUSD4	NM_001132622	8	NM_001132622.8	SUSD4
chr1	26288726	26288727	iScan
chr1	26305796	26305797	iScan
chr1	26333774	26333775	iScan
chr1	26377483	26377484	GATK
chr1	26411385	26411386	iScan
chr1	26413296	26413297	iScan
chr1	26575403	26575404	iScan
chr1	26622921	26622922	iScan
chr1	26702984	26702985	iScan
chr1	26792608	26792609	iScan
chr1	26842310	26842311	iScan
chr1	26874112	26874113	iScan
chr1	27028294	27028295	iScan
chr1	27069774	27069775	iScan
chr1	27088515	27088516	GATK
chr1	27088516	27088517	GATK
chr1	27091815	27091816	GATK
chr1	27177569	27177570	GATK
chr1	27203654	27203655	iScan
chr1	27217120	27217121	iScan
chr1	27281436	27281437	iScan
chr1	27318822	27318823	GATK
chr1	27329794	27329795	iScan
chr1	27398885	27398886	iScan
chr1	27448269	27448270	iScan
chr1	27465636	27465637	GATK
chr1	27470244	27470245	iScan
chr1	27523008	27523009	iScan
chr1	27579421	27579422	iScan
chr1	27604984	27604985	GATK
chr1	27610398	27610399	GATK
chr1	27610426	27610427	iScan
chr1	27633716	27633717	iScan
chr1	27639119	27639120	iScan
chr1	27777802	27777803	iScan
chr1	27805309	27805310	iScan
chr1	27822239	27822240	iScan
chr1	28046553	28046554	iScan
chr1	28109720	28109721	iScan
chr1	28161876	28161877	iScan
chr1	28179166	28179167	iScan
chr1	28203837	28203838	iScan
chr1	28322680	28322681	GATK
chr1	28407548	28407549	iScan
chr1	28435339	28435340	iScan
chr1	28450739	28450740	GATK
chr1	28460087	28460088	iScan
chr1	28483599	28483600	GATK
chr1	28691487	28691488	iScan
chr1	28740837	28740838	GATK
chr1	28765973	28765974	iScan
chr1	28830656	28830657	GATK
chr1	28860495	28860496	iScan
chr1	28888661	28888662	iScan
chr1	28897833	28897834	iScan
chr1	28900863	28900864	iScan
chr1	28916843	28916844	GATK
chr1	28982620	28982621	iScan
chr1	28984321	28984322	iScan
chr1	29051180	29051181	iScan
chr1	29076653	29076654	GATK
chr1	29095790	29095791	iScan
chr1	29154884	29154885	iScan
chr1	29170608	29170609	GATK
chr1	29194750	29194751	iScan
chr1	29195341	29195342	GATK
chr1	29296909	29296910	GATK
chr1	29367859	29367860	iScan
chr1	29417480	29417481	iScan
chr1	29418188	29418189	GATK
chr1	29473421	29473422	iScan
chr1	29512343	29512344	iScan
chr1	29566389	29566390	iScan
chr1	29604909	29604910	iScan
chr1	29606453	29606454	GATK
chr1	29655843	29655844	iScan
chr1	29664439	29664440	iScan
chr1	29711649	29711650	iScan
chr1	29753685	29753686	GATK
chr1	29779752	29779753	iScan
chr1	29784374	29784375	GATK
chr1	29826082	29826083	GATK
chr1	29826092	29826093	GATK
chr1	29856212	29856213	iScan
chr1	29857159	29857160	iScan
chr1	29861158	29861159	iScan
chr1	29861357	29861358	GATK
chr1	29861361	29861362	GATK
chr1	29861362	29861363	GATK
chr1	29869612	29869613	iScan
chr1	29870290	29870291	iScan
chr1	29901398	29901399	iScan
chr1	29923178	29923179	iScan
chr1	29947820	29947821	iScan
chr1	29962338	29962339	iScan
chr1	29972754	29972755	iScan
chr1	29987828	29987829	iScan
chr1	29988685	29988686	iScan
chr1	30009949	30009950	iScan
chr1	30043283	30043284	iScan
chr1	30048880	30048881	iScan
chr1	30057985	30057986	iScan
chr1	30136481	30136482	iScan
chr1	30176398	30176399	iScan
chr1	30186172	30186173	iScan
chr1	30275299	30275300	iScan
chr1	30301794	30301795	iScan	LYPLAL1	NM_001132682	4	NM_001132682.4	LYPLAL1
chr1	30316116	30316117	iScan
chr1	30439276	30439277	iScan
chr1	30460616	30460617	iScan
chr1	30530727	30530728	iScan
chr1	30558776	30558777	iScan
chr1	30577786	30577787	iScan
chr1	30601737	30601738	iScan
chr1	30737429	30737430	iScan
chr1	30773008	30773009	iScan
chr1	30786233	30786234	iScan
chr1	30812390	30812391	iScan
chr1	30848878	30848879	iScan
chr1	30946473	30946474	iScan
chr1	30970982	30970983	iScan
chr1	31026361	31026362	iScan
chr1	31032967	31032968	iScan
chr1	31100421	31100422	iScan
chr1	31128819	31128820	iScan
chr1	31156543	31156544	GATK
chr1	31235891	31235892	GATK
chr1	31235923	31235924	GATK
chr1	31290552	31290553	iScan
chr1	31298590	31298591	iScan
chr1	31325189	31325190	iScan
chr1	31384277	31384278	iScan
chr1	31409930	31409931	iScan
chr1	31478454	31478455	iScan
chr1	31494660	31494661	GATK
chr1	31547878	31547879	iScan
chr1	31633024	31633025	iScan
chr1	31699123	31699124	iScan
chr1	31727162	31727163	iScan
chr1	31741335	31741336	iScan
chr1	31749401	31749402	GATK
chr1	31771815	31771816	GATK
chr1	31807877	31807878	GATK
chr1	31807882	31807883	GATK
chr1	31825173	31825174	GATK
chr1	31848494	31848495	iScan
chr1	31892501	31892502	iScan
chr1	31924950	31924951	iScan
chr1	31929744	31929745	iScan
chr1	31977697	31977698	iScan
chr1	32014112	32014113	iScan
chr1	32037940	32037941	iScan
chr1	32037992	32037993	iScan
chr1	32056052	32056053	iScan
chr1	32226284	32226285	iScan
chr1	32301325	32301326	iScan
chr1	32328160	32328161	iScan
chr1	32337526	32337527	GATK
chr1	32346848	32346849	iScan
chr1	32360819	32360820	iScan
chr1	32402062	32402063	GATK
chr1	32420585	32420586	iScan
chr1	32443872	32443873	iScan
chr1	32468093	32468094	iScan
chr1	32496439	32496440	iScan
chr1	32523861	32523862	iScan
chr1	32540735	32540736	iScan
chr1	32549425	32549426	GATK
chr1	32781086	32781087	iScan
chr1	32908263	32908264	iScan
chr1	32921502	32921503	GATK
chr1	32942688	32942689	iScan
chr1	33003947	33003948	iScan
chr1	33004474	33004475	iScan
chr1	33004828	33004829	iScan
chr1	33091000	33091001	iScan
chr1	33158573	33158574	iScan
chr1	33194177	33194178	iScan
chr1	33291530	33291531	iScan
chr1	33337398	33337399	iScan
chr1	33348432	33348433	iScan
chr1	33368759	33368760	GATK
chr1	33396779	33396780	iScan
chr1	33402570	33402571	GATK
chr1	33402594	33402595	GATK
chr1	33411093	33411094	GATK
chr1	33452067	33452068	GATK
chr1	33464263	33464264	iScan
chr1	33466922	33466923	iScan
chr1	33522145	33522146	iScan
chr1	33563059	33563060	iScan
chr1	33569487	33569488	iScan
chr1	33593964	33593965	iScan
chr1	33615374	33615375	iScan
chr1	33723461	33723462	GATK
chr1	33727354	33727355	iScan
chr1	33737008	33737009	iScan
chr1	33739954	33739955	iScan
chr1	33755423	33755424	iScan
chr1	33764748	33764749	iScan
chr1	33781169	33781170	iScan
chr1	33791567	33791568	iScan
chr1	33858937	33858938	iScan
chr1	33866882	33866883	iScan
chr1	33994560	33994561	iScan
chr1	34051889	34051890	iScan
chr1	34161012	34161013	GATK
chr1	34243813	34243814	iScan
chr1	34302276	34302277	iScan
chr1	34397254	34397255	GATK
chr1	34404353	34404354	GATK
chr1	34440534	34440535	iScan
chr1	34641303	34641304	iScan
chr1	34716941	34716942	iScan
chr1	34728706	34728707	iScan
chr1	34748563	34748564	iScan
chr1	34870349	34870350	iScan
chr1	34893569	34893570	iScan
chr1	34916708	34916709	iScan
chr1	34937364	34937365	GATK
chr1	34969546	34969547	iScan
chr1	35011173	35011174	iScan
chr1	35061107	35061108	GATK
chr1	35071188	35071189	GATK
chr1	35071202	35071203	iScan
chr1	35080191	35080192	iScan
chr1	35180527	35180528	iScan
chr1	35187370	35187371	iScan
chr1	35243127	35243128	iScan
chr1	35285917	35285918	GATK
chr1	35319664	35319665	iScan
chr1	35323713	35323714	iScan
chr1	35348878	35348879	iScan
chr1	35362730	35362731	iScan
chr1	35487330	35487331	iScan
chr1	35553462	35553463	GATK
chr1	35563398	35563399	iScan
chr1	35716312	35716313	iScan
chr1	35744713	35744714	iScan
chr1	35768445	35768446	iScan
chr1	36006377	36006378	iScan
chr1	36107851	36107852	iScan
chr1	36186238	36186239	iScan
chr1	36226430	36226431	iScan
chr1	36279592	36279593	iScan
chr1	36453721	36453722	iScan
chr1	36513762	36513763	iScan
chr1	36537830	36537831	iScan
chr1	36668264	36668265	iScan
chr1	36693112	36693113	iScan
chr1	36772844	36772845	iScan
chr1	36793099	36793100	iScan
chr1	36814279	36814280	iScan
chr1	36859091	36859092	GATK
chr1	36883671	36883672	iScan
chr1	36984429	36984430	iScan
chr1	36998188	36998189	iScan
chr1	37054239	37054240	GATK
chr1	37148776	37148777	iScan
chr1	37201497	37201498	GATK
chr1	37299774	37299775	GATK
chr1	37307452	37307453	iScan
chr1	37325231	37325232	iScan
chr1	37351029	37351030	iScan
chr1	37358754	37358755	iScan
chr1	37410198	37410199	iScan
chr1	37436943	37436944	GATK
chr1	37498830	37498831	iScan
chr1	37536682	37536683	iScan
chr1	37647867	37647868	GATK
chr1	37673748	37673749	iScan
chr1	37774314	37774315	iScan
chr1	37799381	37799382	iScan
chr1	37815984	37815985	GATK
chr1	37879276	37879277	iScan
chr1	37880964	37880965	iScan
chr1	37913928	37913929	iScan
chr1	37917208	37917209	GATK
chr1	38030191	38030192	iScan
chr1	38030343	38030344	iScan
chr1	38030377	38030378	iScan
chr1	38046059	38046060	iScan
chr1	38114167	38114168	GATK
chr1	38469825	38469826	iScan
chr1	38526247	38526248	iScan
chr1	38628742	38628743	GATK
chr1	38657699	38657700	iScan
chr1	38679491	38679492	iScan
chr1	38680705	38680706	iScan
chr1	38698054	38698055	GATK
chr1	38721557	38721558	iScan
chr1	38723233	38723234	iScan
chr1	38770527	38770528	iScan
chr1	38821958	38821959	iScan
chr1	38882541	38882542	iScan
chr1	38899044	38899045	GATK
chr1	38910464	38910465	GATK
chr1	38931391	38931392	GATK
chr1	38993212	38993213	iScan
chr1	39045227	39045228	iScan
chr1	39096428	39096429	iScan
chr1	39098715	39098716	iScan
chr1	39125943	39125944	iScan
chr1	39143572	39143573	iScan
chr1	39169112	39169113	iScan
chr1	39483780	39483781	GATK
chr1	39562884	39562885	GATK
chr1	39621687	39621688	iScan
chr1	39716420	39716421	iScan
chr1	39791770	39791771	iScan
chr1	39832456	39832457	iScan
chr1	39875844	39875845	iScan
chr1	39929074	39929075	iScan
chr1	39932985	39932986	iScan
chr1	39947493	39947494	iScan
chr1	39956585	39956586	iScan
chr1	39985077	39985078	iScan
chr1	40011259	40011260	iScan
chr1	40039332	40039333	iScan
chr1	40052627	40052628	GATK
chr1	40056938	40056939	iScan
chr1	40108149	40108150	iScan
chr1	40125434	40125435	iScan
chr1	40144055	40144056	iScan
chr1	40156069	40156070	iScan
chr1	40161261	40161262	iScan
chr1	40291392	40291393	iScan
chr1	40332869	40332870	GATK
chr1	40332920	40332921	GATK
chr1	40351247	40351248	iScan
chr1	40517840	40517841	iScan
chr1	40519916	40519917	iScan
chr1	40535786	40535787	iScan
chr1	40610287	40610288	iScan
chr1	40670657	40670658	iScan
chr1	40675395	40675396	GATK
chr1	40675969	40675970	GATK
chr1	40755522	40755523	iScan
chr1	40755525	40755526	iScan
chr1	40771166	40771167	iScan
chr1	40782870	40782871	iScan
chr1	40835414	40835415	GATK
chr1	40836607	40836608	GATK
chr1	40903884	40903885	iScan
chr1	40947942	40947943	iScan
chr1	40949960	40949961	iScan
chr1	41051241	41051242	GATK
chr1	41091211	41091212	iScan
chr1	41092161	41092162	iScan
chr1	41139426	41139427	iScan
chr1	41170039	41170040	iScan
chr1	41193558	41193559	iScan
chr1	41269710	41269711	iScan
chr1	41342633	41342634	iScan
chr1	41360645	41360646	iScan
chr1	41364688	41364689	iScan
chr1	41432152	41432153	iScan
chr1	41507559	41507560	iScan
chr1	41552879	41552880	iScan
chr1	41696487	41696488	iScan
chr1	41768310	41768311	iScan	CD46	NM_001134186	1	NM_001134186.1	CD46
chr1	41825696	41825697	iScan
chr1	41880676	41880677	iScan
chr1	41888779	41888780	iScan
chr1	41973152	41973153	iScan
chr1	41982034	41982035	iScan
chr1	42025514	42025515	iScan
chr1	42060894	42060895	iScan
chr1	42061619	42061620	iScan
chr1	42063879	42063880	iScan
chr1	42195976	42195977	iScan
chr1	42317361	42317362	GATK
chr1	42323300	42323301	GATK
chr1	42438759	42438760	iScan
chr1	42453723	42453724	iScan
chr1	42491257	42491258	iScan
chr1	42499863	42499864	iScan	PFKFB2	NM_001133585	14	NM_001133585.14	PFKFB2
chr1	42523483	42523484	GATK
chr1	42540988	42540989	iScan
chr1	42597694	42597695	iScan	FCAMR	NM_001131375	5	NM_001131375.5	FCAMR
chr1	42632560	42632561	iScan
chr1	42721984	42721985	iScan
chr1	42724574	42724575	iScan
chr1	42724701	42724702	iScan
chr1	42771683	42771684	iScan
chr1	42973386	42973387	iScan
chr1	42999345	42999346	GATK
chr1	42999347	42999348	GATK
chr1	43025822	43025823	iScan
chr1	43056563	43056564	iScan
chr1	43088845	43088846	iScan
chr1	43123083	43123084	iScan
chr1	43277580	43277581	iScan
chr1	43312068	43312069	iScan
chr1	43416965	43416966	iScan
chr1	43418342	43418343	iScan
chr1	43444342	43444343	iScan
chr1	43450277	43450278	iScan
chr1	43468522	43468523	iScan
chr1	43515070	43515071	GATK
chr1	43547391	43547392	iScan
chr1	43550235	43550236	iScan
chr1	43639150	43639151	iScan
chr1	43645148	43645149	iScan
chr1	43645182	43645183	iScan
chr1	43675933	43675934	GATK
chr1	43707830	43707831	GATK
chr1	43725104	43725105	iScan
chr1	43758575	43758576	iScan	SLC41A1	NM_001132735	2	NM_001132735.2	SLC41A1
chr1	43775094	43775095	iScan
chr1	43775634	43775635	iScan
chr1	43856295	43856296	iScan
chr1	43876537	43876538	iScan
chr1	43888431	43888432	iScan
chr1	44045557	44045558	iScan
chr1	44057019	44057020	iScan
chr1	44083093	44083094	iScan
chr1	44089201	44089202	iScan
chr1	44136335	44136336	iScan
chr1	44228230	44228231	iScan
chr1	44235330	44235331	iScan
chr1	44239619	44239620	iScan
chr1	44240160	44240161	iScan
chr1	44262171	44262172	iScan	NUAK2	NM_001132868	7	NM_001132868.7	NUAK2
chr1	44278619	44278620	GATK
chr1	44288090	44288091	iScan
chr1	44296022	44296023	iScan
chr1	44328598	44328599	iScan
chr1	44442234	44442235	iScan
chr1	44489241	44489242	iScan
chr1	44508925	44508926	iScan	CNTN2	NM_001131518	13	NM_001131518.13	CNTN2
chr1	44543048	44543049	iScan
chr1	44574201	44574202	iScan
chr1	44574851	44574852	GATK
chr1	44594493	44594494	GATK
chr1	44597204	44597205	iScan
chr1	44620823	44620824	iScan
chr1	44667610	44667611	iScan
chr1	44682525	44682526	iScan
chr1	44768314	44768315	iScan
chr1	44838622	44838623	iScan
chr1	44938235	44938236	iScan
chr1	44979528	44979529	iScan
chr1	44993332	44993333	iScan
chr1	44994669	44994670	iScan
chr1	45147330	45147331	iScan
chr1	45166740	45166741	iScan
chr1	45327429	45327430	iScan
chr1	45333608	45333609	iScan
chr1	45336612	45336613	iScan
chr1	45414621	45414622	iScan
chr1	45417823	45417824	iScan
chr1	45419290	45419291	iScan
chr1	45419399	45419400	iScan
chr1	45497771	45497772	GATK
chr1	45578722	45578723	iScan
chr1	45616598	45616599	iScan
chr1	45632318	45632319	iScan
chr1	45759583	45759584	iScan
chr1	45768706	45768707	iScan
chr1	45775877	45775878	iScan
chr1	45882468	45882469	iScan
chr1	45989317	45989318	iScan
chr1	46062226	46062227	iScan
chr1	46064279	46064280	iScan
chr1	46076201	46076202	iScan
chr1	46104300	46104301	iScan
chr1	46120426	46120427	iScan
chr1	46221182	46221183	iScan
chr1	46229903	46229904	iScan
chr1	46237690	46237691	iScan
chr1	46264089	46264090	iScan
chr1	46382829	46382830	iScan
chr1	46388574	46388575	iScan
chr1	46408884	46408885	iScan
chr1	46430493	46430494	iScan
chr1	46439874	46439875	iScan	ADORA1	NM_001131239	1	NM_001131239.1	ADORA1
chr1	46477655	46477656	iScan
chr1	46479611	46479612	iScan
chr1	46555898	46555899	iScan
chr1	46894887	46894888	GATK
chr1	46932952	46932953	iScan
chr1	46942258	46942259	iScan
chr1	46973486	46973487	iScan
chr1	46988435	46988436	iScan
chr1	47094243	47094244	iScan
chr1	47374419	47374420	iScan
chr1	47434653	47434654	iScan
chr1	47439609	47439610	iScan
chr1	47441305	47441306	iScan
chr1	47491009	47491010	iScan
chr1	47679214	47679215	GATK
chr1	47728233	47728234	GATK
chr1	47728815	47728816	iScan
chr1	47753793	47753794	iScan
chr1	47870141	47870142	iScan
chr1	47937688	47937689	iScan
chr1	47962953	47962954	iScan
chr1	48061603	48061604	iScan
chr1	48091285	48091286	iScan
chr1	48238947	48238948	GATK
chr1	48279068	48279069	iScan
chr1	48428481	48428482	iScan
chr1	48429447	48429448	iScan
chr1	48430893	48430894	iScan
chr1	48437527	48437528	iScan
chr1	48437528	48437529	iScan
chr1	48439532	48439533	iScan
chr1	48439657	48439658	iScan
chr1	48445929	48445930	iScan
chr1	48501088	48501089	iScan
chr1	48509860	48509861	iScan
chr1	48537757	48537758	iScan
chr1	48543337	48543338	iScan
chr1	48544965	48544966	iScan
chr1	48576623	48576624	iScan
chr1	48615398	48615399	iScan
chr1	48651791	48651792	iScan
chr1	48655580	48655581	iScan
chr1	48731103	48731104	iScan
chr1	48912040	48912041	iScan
chr1	48913168	48913169	iScan
chr1	49030031	49030032	GATK
chr1	49080226	49080227	iScan
chr1	49107164	49107165	GATK
chr1	49172885	49172886	iScan
chr1	49317950	49317951	iScan
chr1	49318504	49318505	iScan
chr1	49344093	49344094	iScan
chr1	49396841	49396842	iScan
chr1	49546558	49546559	iScan
chr1	49601126	49601127	iScan
chr1	49627163	49627164	iScan
chr1	49637079	49637080	iScan
chr1	49758866	49758867	GATK
chr1	49831145	49831146	iScan
chr1	49868340	49868341	GATK
chr1	49993634	49993635	GATK
chr1	50112394	50112395	iScan
chr1	50197001	50197002	GATK
chr1	50222176	50222177	iScan
chr1	50227485	50227486	iScan
chr1	50266884	50266885	iScan
chr1	50277224	50277225	iScan
chr1	50342364	50342365	iScan
chr1	50383246	50383247	iScan
chr1	50402103	50402104	iScan
chr1	50413441	50413442	iScan
chr1	50419332	50419333	iScan
chr1	50447142	50447143	iScan
chr1	50459560	50459561	iScan
chr1	50479198	50479199	iScan
chr1	50543244	50543245	iScan
chr1	50559353	50559354	iScan
chr1	50599119	50599120	GATK
chr1	50624617	50624618	GATK
chr1	50647495	50647496	iScan
chr1	50765318	50765319	iScan
chr1	50819142	50819143	iScan
chr1	50880209	50880210	iScan
chr1	50886767	50886768	iScan
chr1	50967348	50967349	iScan
chr1	50990552	50990553	iScan
chr1	50994797	50994798	iScan
chr1	50994941	50994942	iScan
chr1	51019090	51019091	GATK
chr1	51026230	51026231	GATK
chr1	51058117	51058118	iScan
chr1	51059986	51059987	GATK
chr1	51233061	51233062	GATK
chr1	51266324	51266325	iScan
chr1	51282257	51282258	GATK
chr1	51295618	51295619	GATK
chr1	51363872	51363873	iScan
chr1	51502083	51502084	iScan
chr1	51589686	51589687	iScan
chr1	51675035	51675036	iScan
chr1	51812559	51812560	iScan
chr1	51980582	51980583	GATK
chr1	52070390	52070391	iScan
chr1	52192361	52192362	iScan
chr1	52241306	52241307	iScan
chr1	52274641	52274642	GATK
chr1	52274652	52274653	GATK
chr1	52274690	52274691	GATK
chr1	52285940	52285941	iScan
chr1	52324118	52324119	GATK
chr1	52327647	52327648	GATK
chr1	52342757	52342758	iScan
chr1	52388816	52388817	iScan
chr1	52487348	52487349	GATK
chr1	52558020	52558021	iScan
chr1	52604759	52604760	iScan
chr1	52665623	52665624	iScan
chr1	52679655	52679656	iScan
chr1	52680140	52680141	iScan
chr1	52687004	52687005	GATK
chr1	52709024	52709025	iScan
chr1	52766934	52766935	iScan
chr1	52782045	52782046	iScan
chr1	52812558	52812559	iScan
chr1	52836083	52836084	iScan
chr1	52971063	52971064	iScan
chr1	52980451	52980452	iScan
chr1	52986492	52986493	iScan
chr1	52995484	52995485	GATK
chr1	53008116	53008117	iScan
chr1	53071568	53071569	GATK
chr1	53295359	53295360	GATK
chr1	53390523	53390524	iScan
chr1	53426037	53426038	iScan
chr1	53457841	53457842	iScan
chr1	53495210	53495211	iScan
chr1	53518883	53518884	iScan
chr1	53556283	53556284	iScan
chr1	53564878	53564879	iScan
chr1	53644868	53644869	iScan
chr1	53649135	53649136	GATK
chr1	53651893	53651894	iScan
chr1	53713495	53713496	GATK
chr1	53747281	53747282	iScan
chr1	53811788	53811789	iScan
chr1	53861140	53861141	GATK
chr1	53979705	53979706	iScan
chr1	53981098	53981099	iScan
chr1	54068775	54068776	iScan
chr1	54072464	54072465	GATK
chr1	54112053	54112054	iScan
chr1	54130050	54130051	iScan
chr1	54155755	54155756	GATK
chr1	54160393	54160394	iScan
chr1	54164643	54164644	iScan
chr1	54300324	54300325	iScan
chr1	54321716	54321717	GATK
chr1	54329595	54329596	iScan
chr1	54463088	54463089	GATK
chr1	54474625	54474626	iScan
chr1	54499330	54499331	GATK
chr1	54557378	54557379	iScan
chr1	54590381	54590382	GATK
chr1	54605138	54605139	GATK
chr1	54626585	54626586	GATK
chr1	54639974	54639975	GATK
chr1	54639979	54639980	GATK
chr1	54643780	54643781	iScan
chr1	54655849	54655850	iScan
chr1	54655850	54655851	iScan
chr1	54789014	54789015	iScan
chr1	54819089	54819090	iScan
chr1	54855373	54855374	GATK
chr1	54855375	54855376	GATK
chr1	54855964	54855965	iScan
chr1	54864562	54864563	GATK
chr1	54871585	54871586	iScan
chr1	54930785	54930786	iScan
chr1	54931288	54931289	GATK
chr1	55005494	55005495	GATK
chr1	55008086	55008087	iScan
chr1	55009995	55009996	iScan
chr1	55014299	55014300	iScan
chr1	55153911	55153912	GATK
chr1	55248921	55248922	iScan
chr1	55250234	55250235	iScan
chr1	55288766	55288767	GATK
chr1	55416255	55416256	iScan
chr1	55436481	55436482	iScan
chr1	55454289	55454290	iScan
chr1	55536601	55536602	iScan
chr1	55555886	55555887	GATK
chr1	55560005	55560006	GATK
chr1	55567316	55567317	GATK
chr1	55580403	55580404	iScan
chr1	55618592	55618593	GATK
chr1	55637507	55637508	GATK
chr1	55660320	55660321	iScan
chr1	55670283	55670284	iScan
chr1	55705132	55705133	iScan
chr1	55872810	55872811	iScan
chr1	55913825	55913826	iScan
chr1	56023818	56023819	GATK
chr1	56038799	56038800	iScan
chr1	56094716	56094717	iScan
chr1	56094747	56094748	iScan
chr1	56184220	56184221	GATK
chr1	56210836	56210837	iScan
chr1	56260139	56260140	iScan
chr1	56368404	56368405	GATK
chr1	56400853	56400854	iScan
chr1	56449270	56449271	iScan
chr1	56466475	56466476	iScan
chr1	56557091	56557092	GATK
chr1	56678786	56678787	iScan
chr1	56735612	56735613	iScan
chr1	56765792	56765793	iScan	UCHL5	NM_001134085	6	NM_001134085.6	UCHL5
chr1	56780993	56780994	iScan	UCHL5	NM_001134085	12	NM_001134085.12	UCHL5
chr1	56804738	56804739	GATK
chr1	56813444	56813445	iScan
chr1	56873389	56873390	GATK
chr1	56995193	56995194	iScan
chr1	56995196	56995197	iScan
chr1	57018495	57018496	iScan
chr1	57031725	57031726	iScan
chr1	57141358	57141359	iScan
chr1	57190426	57190427	iScan
chr1	57203147	57203148	iScan
chr1	57203900	57203901	iScan
chr1	57223418	57223419	iScan
chr1	57256119	57256120	GATK
chr1	57340762	57340763	iScan
chr1	57345438	57345439	iScan
chr1	57417749	57417750	iScan
chr1	57453483	57453484	GATK
chr1	57470495	57470496	iScan
chr1	57569744	57569745	GATK
chr1	57609812	57609813	GATK
chr1	57616868	57616869	iScan
chr1	57655712	57655713	GATK
chr1	57690189	57690190	GATK
chr1	57721292	57721293	iScan
chr1	57872378	57872379	iScan
chr1	57889904	57889905	iScan
chr1	57892709	57892710	iScan
chr1	57955363	57955364	iScan
chr1	57962166	57962167	GATK
chr1	57962169	57962170	GATK
chr1	58036700	58036701	GATK
chr1	58036727	58036728	GATK
chr1	58046144	58046145	iScan
chr1	58059085	58059086	iScan
chr1	58147134	58147135	iScan
chr1	58179874	58179875	iScan
chr1	58218246	58218247	iScan
chr1	58261474	58261475	GATK
chr1	58415211	58415212	iScan
chr1	58418504	58418505	iScan
chr1	58419498	58419499	iScan
chr1	58440710	58440711	iScan
chr1	58474049	58474050	iScan
chr1	58495618	58495619	iScan
chr1	58503361	58503362	GATK
chr1	58606479	58606480	GATK
chr1	58610486	58610487	iScan
chr1	58666279	58666280	iScan
chr1	58719754	58719755	iScan
chr1	58777979	58777980	GATK
chr1	58840346	58840347	GATK
chr1	58966799	58966800	iScan
chr1	59050163	59050164	GATK
chr1	59063250	59063251	iScan
chr1	59108343	59108344	iScan
chr1	59109942	59109943	iScan
chr1	59120108	59120109	iScan
chr1	59189567	59189568	iScan
chr1	59215851	59215852	GATK
chr1	59221146	59221147	iScan
chr1	59225989	59225990	GATK
chr1	59240132	59240133	iScan
chr1	59251779	59251780	GATK
chr1	59277528	59277529	GATK
chr1	59309684	59309685	iScan
chr1	59373078	59373079	iScan
chr1	59389860	59389861	iScan
chr1	59409947	59409948	iScan
chr1	59451325	59451326	iScan
chr1	59470714	59470715	iScan
chr1	59523044	59523045	GATK
chr1	59686849	59686850	GATK
chr1	59714081	59714082	iScan
chr1	59837155	59837156	GATK
chr1	59901182	59901183	iScan
chr1	59903702	59903703	iScan
chr1	59974186	59974187	iScan
chr1	59995592	59995593	iScan
chr1	60002773	60002774	iScan
chr1	60021040	60021041	iScan
chr1	60027420	60027421	iScan
chr1	60031335	60031336	iScan
chr1	60040012	60040013	GATK
chr1	60040043	60040044	GATK
chr1	60093200	60093201	GATK
chr1	60136088	60136089	GATK
chr1	60215859	60215860	iScan
chr1	60293818	60293819	iScan
chr1	60295564	60295565	GATK
chr1	60361279	60361280	iScan
chr1	60405328	60405329	GATK
chr1	60406352	60406353	GATK
chr1	60665312	60665313	iScan
chr1	60859757	60859758	iScan
chr1	60992657	60992658	iScan
chr1	60999229	60999230	iScan
chr1	61003062	61003063	iScan
chr1	61006482	61006483	iScan
chr1	61097933	61097934	iScan
chr1	61105116	61105117	iScan
chr1	61150054	61150055	iScan
chr1	61238615	61238616	GATK
chr1	61246164	61246165	iScan
chr1	61254958	61254959	iScan
chr1	61261480	61261481	iScan
chr1	61293948	61293949	iScan
chr1	61297862	61297863	iScan
chr1	61387216	61387217	iScan
chr1	61402191	61402192	iScan
chr1	61417204	61417205	iScan
chr1	61417238	61417239	iScan
chr1	61462540	61462541	iScan
chr1	61488788	61488789	iScan
chr1	61490973	61490974	iScan
chr1	61574180	61574181	GATK
chr1	61590269	61590270	GATK
chr1	61632348	61632349	GATK
chr1	61670961	61670962	iScan
chr1	61729193	61729194	iScan
chr1	61734118	61734119	iScan
chr1	61798779	61798780	iScan
chr1	61802818	61802819	iScan
chr1	61814003	61814004	GATK
chr1	61831336	61831337	iScan
chr1	61962062	61962063	iScan
chr1	61983815	61983816	iScan
chr1	62027513	62027514	iScan
chr1	62036260	62036261	iScan
chr1	62146961	62146962	iScan
chr1	62191689	62191690	iScan
chr1	62306021	62306022	iScan
chr1	62409752	62409753	iScan
chr1	62417215	62417216	iScan
chr1	62452174	62452175	iScan
chr1	62469472	62469473	GATK
chr1	62494201	62494202	iScan
chr1	62508329	62508330	iScan
chr1	62510784	62510785	iScan
chr1	62527600	62527601	iScan
chr1	62559041	62559042	iScan
chr1	62588634	62588635	iScan
chr1	62597743	62597744	GATK
chr1	62628454	62628455	iScan
chr1	62653183	62653184	iScan
chr1	62717956	62717957	iScan
chr1	62779086	62779087	iScan
chr1	62786449	62786450	GATK
chr1	62879822	62879823	iScan
chr1	62955974	62955975	iScan
chr1	63080486	63080487	iScan
chr1	63088984	63088985	iScan
chr1	63133026	63133027	iScan
chr1	63174901	63174902	iScan
chr1	63293456	63293457	iScan
chr1	63297597	63297598	iScan
chr1	63348329	63348330	iScan
chr1	63494646	63494647	iScan
chr1	63568182	63568183	iScan	C1orf27P	NR_024161	3	NR_024161.3	C1orf27P
chr1	63585813	63585814	iScan	C1orf27P	NR_024161	10	NR_024161.10	C1orf27P
chr1	63591198	63591199	iScan	C1orf27P	NR_024161	12	NR_024161.12	C1orf27P
chr1	63594585	63594586	GATK
chr1	63629923	63629924	iScan
chr1	63663637	63663638	iScan
chr1	63665650	63665651	GATK
chr1	63665654	63665655	GATK
chr1	63695293	63695294	iScan
chr1	63711349	63711350	GATK
chr1	63785653	63785654	iScan
chr1	63842041	63842042	iScan
chr1	63914060	63914061	GATK
chr1	64003998	64003999	iScan
chr1	64009596	64009597	iScan
chr1	64157701	64157702	iScan
chr1	64204029	64204030	iScan
chr1	64304261	64304262	iScan
chr1	64413467	64413468	iScan
chr1	64462655	64462656	iScan
chr1	64482682	64482683	iScan
chr1	64496752	64496753	iScan
chr1	64678437	64678438	iScan
chr1	64843201	64843202	iScan
chr1	64905364	64905365	iScan
chr1	65043777	65043778	iScan
chr1	65309696	65309697	iScan
chr1	65314481	65314482	iScan
chr1	65326498	65326499	GATK
chr1	65518672	65518673	iScan
chr1	65560114	65560115	GATK
chr1	65629402	65629403	iScan
chr1	65674701	65674702	GATK
chr1	65932448	65932449	GATK
chr1	66011535	66011536	iScan
chr1	66114990	66114991	iScan
chr1	66118581	66118582	iScan
chr1	66140534	66140535	iScan
chr1	66172618	66172619	iScan
chr1	66175939	66175940	iScan
chr1	66257705	66257706	iScan
chr1	66286865	66286866	iScan
chr1	66359320	66359321	iScan
chr1	66418841	66418842	iScan	NCF2	NM_001134141	12	NM_001134141.12	NCF2
chr1	66419000	66419001	iScan	NCF2	NM_001134141	13	NM_001134141.13	NCF2
chr1	66549041	66549042	iScan
chr1	66585019	66585020	iScan
chr1	66585020	66585021	iScan
chr1	66598575	66598576	GATK
chr1	66624374	66624375	iScan
chr1	66625803	66625804	iScan
chr1	66740582	66740583	GATK
chr1	66862122	66862123	iScan
chr1	66866349	66866350	iScan
chr1	66871386	66871387	iScan
chr1	66876743	66876744	iScan
chr1	66979379	66979380	GATK
chr1	66997053	66997054	iScan
chr1	67037321	67037322	GATK
chr1	67037671	67037672	GATK
chr1	67284072	67284073	iScan
chr1	67306771	67306772	iScan
chr1	67327269	67327270	iScan
chr1	67388014	67388015	GATK
chr1	67414398	67414399	iScan	RNASEL	NM_001133900	2	NM_001133900.2	RNASEL
chr1	67415481	67415482	iScan	RNASEL	NM_001133900	2	NM_001133900.2	RNASEL
chr1	67476664	67476665	iScan
chr1	67557487	67557488	iScan
chr1	67589866	67589867	iScan
chr1	67733342	67733343	iScan
chr1	67779000	67779001	iScan
chr1	67918147	67918148	iScan
chr1	67929895	67929896	iScan
chr1	67946751	67946752	iScan
chr1	68046173	68046174	iScan
chr1	68061924	68061925	GATK
chr1	68091823	68091824	GATK
chr1	68091826	68091827	GATK
chr1	68202350	68202351	GATK
chr1	68216875	68216876	iScan
chr1	68234881	68234882	iScan
chr1	68309699	68309700	iScan
chr1	68323683	68323684	iScan
chr1	68326023	68326024	iScan
chr1	68326191	68326192	iScan
chr1	68454601	68454602	iScan
chr1	68486650	68486651	iScan
chr1	68487992	68487993	GATK
chr1	68502075	68502076	iScan
chr1	68581347	68581348	iScan
chr1	68596972	68596973	GATK
chr1	68603331	68603332	iScan
chr1	68608190	68608191	iScan
chr1	68661856	68661857	iScan
chr1	68686807	68686808	GATK
chr1	68792023	68792024	iScan
chr1	68831122	68831123	GATK
chr1	68837704	68837705	iScan
chr1	68914087	68914088	iScan
chr1	69030343	69030344	iScan
chr1	69035639	69035640	iScan
chr1	69035793	69035794	iScan
chr1	69072448	69072449	GATK
chr1	69112963	69112964	iScan
chr1	69120916	69120917	iScan
chr1	69203050	69203051	iScan
chr1	69300921	69300922	iScan
chr1	69305609	69305610	iScan
chr1	69317166	69317167	iScan
chr1	69497936	69497937	iScan
chr1	69506394	69506395	GATK
chr1	69506396	69506397	GATK
chr1	69509427	69509428	iScan
chr1	69524786	69524787	iScan
chr1	69630823	69630824	iScan
chr1	69746138	69746139	iScan
chr1	69811531	69811532	iScan
chr1	69824799	69824800	iScan
chr1	69830934	69830935	iScan
chr1	69834341	69834342	iScan
chr1	69847215	69847216	iScan
chr1	69860124	69860125	iScan
chr1	69936787	69936788	iScan
chr1	69991461	69991462	iScan
chr1	69992458	69992459	iScan
chr1	70048978	70048979	iScan
chr1	70052341	70052342	iScan
chr1	70067723	70067724	iScan
chr1	70088948	70088949	iScan
chr1	70234934	70234935	iScan
chr1	70267513	70267514	GATK
chr1	70267517	70267518	GATK
chr1	70270567	70270568	iScan
chr1	70278709	70278710	iScan
chr1	70295217	70295218	iScan
chr1	70304891	70304892	iScan
chr1	70452343	70452344	iScan
chr1	70533885	70533886	iScan
chr1	70575497	70575498	iScan
chr1	70586642	70586643	GATK
chr1	70603136	70603137	GATK
chr1	70603137	70603138	GATK
chr1	70603145	70603146	GATK
chr1	70614449	70614450	GATK
chr1	71031518	71031519	iScan
chr1	71099266	71099267	iScan
chr1	71184824	71184825	iScan
chr1	71324011	71324012	iScan
chr1	71393544	71393545	iScan
chr1	71395713	71395714	GATK
chr1	71569078	71569079	GATK
chr1	71575952	71575953	iScan
chr1	71794165	71794166	iScan
chr1	71794858	71794859	GATK
chr1	71997833	71997834	iScan
chr1	72044503	72044504	iScan
chr1	72048545	72048546	iScan
chr1	72093603	72093604	iScan
chr1	72141259	72141260	iScan
chr1	72154270	72154271	iScan
chr1	72161135	72161136	iScan
chr1	72161482	72161483	iScan
chr1	72162155	72162156	iScan
chr1	72189640	72189641	iScan
chr1	72194819	72194820	GATK
chr1	72288853	72288854	iScan
chr1	72309091	72309092	iScan
chr1	72638091	72638092	GATK
chr1	72638748	72638749	iScan
chr1	72646381	72646382	iScan
chr1	72797804	72797805	iScan
chr1	73043806	73043807	iScan
chr1	73071745	73071746	iScan
chr1	73099618	73099619	iScan
chr1	73137305	73137306	GATK
chr1	73168286	73168287	iScan
chr1	73238745	73238746	iScan
chr1	73242501	73242502	GATK
chr1	73252873	73252874	iScan
chr1	73257006	73257007	iScan
chr1	73295810	73295811	iScan
chr1	73310917	73310918	iScan
chr1	73399485	73399486	iScan
chr1	73424356	73424357	GATK
chr1	73438936	73438937	iScan
chr1	73509486	73509487	GATK
chr1	73511943	73511944	GATK
[truncated: 173,187 more rows]
