# Supplementary material for: Genomic targets for high-resolution inference of kinship, ancestry and disease susceptibility in orang-utans (genus: Pongo)
Source: BMC Genomics. 2020 Dec 7;21:873. doi: 10.1186/s12864-020-07278-3 (PMC7720378; doi:10.1186/s12864-020-07278-3)
Supplement: Supplementary file 2 — Additional file 2. ChrY_Targets_hg19. Bed file for Y-chromosomal targets. [file 12864_2020_7278_MOESM2_ESM.txt]

#chrom	chromStart	chromEnd
chrY	2650239	2650240
chrY	2652542	2652543
chrY	2653779	2653780
chrY	2656400	2656401
chrY	2656530	2656531
chrY	2659301	2659302
chrY	2660079	2660080
chrY	2660294	2660295
chrY	2661519	2661520
chrY	2664383	2664384
chrY	2686890	2686891
chrY	2692103	2692104
chrY	2692196	2692197
chrY	2695148	2695149
chrY	2709444	2709445
chrY	2711829	2711830
chrY	2712044	2712045
chrY	2713660	2713661
chrY	2714158	2714159
chrY	2715343	2715344
chrY	2720291	2720292
chrY	2723252	2723253
chrY	2723362	2723363
chrY	2725196	2725197
chrY	2729637	2729638
chrY	2732016	2732017
chrY	2734719	2734720
chrY	2734759	2734760
chrY	2742613	2742614
chrY	2749171	2749172
chrY	2750128	2750129
chrY	2751262	2751263
chrY	2757584	2757585
chrY	2767049	2767050
chrY	2774415	2774416
chrY	2776966	2776967
chrY	2777610	2777611
chrY	2778086	2778087
chrY	2800757	2800758
chrY	2802420	2802421
chrY	2807931	2807932
chrY	2815578	2815579
chrY	2815854	2815855
chrY	2826310	2826311
chrY	2826492	2826493
chrY	2826971	2826972
chrY	2829660	2829661
chrY	2832174	2832175
chrY	2836978	2836979
chrY	2840439	2840440
chrY	2844629	2844630
chrY	2848218	2848219
chrY	2851417	2851418
chrY	2851419	2851420
chrY	2851742	2851743
chrY	2862944	2862945
chrY	2867686	2867687
chrY	2870416	2870417
chrY	2874486	2874487
chrY	2882244	2882245
chrY	2887080	2887081
chrY	2889107	2889108
chrY	2890530	2890531
chrY	2891953	2891954
chrY	2905018	2905019
chrY	2908294	2908295
chrY	2910684	2910685
chrY	2911178	2911179
chrY	6629981	6629982
chrY	6636293	6636294
chrY	6636763	6636764
chrY	6657663	6657664
chrY	6657673	6657674
chrY	6658420	6658421
chrY	6661218	6661219
chrY	6662370	6662371
chrY	6662532	6662533
chrY	6663135	6663136
chrY	6668482	6668483
chrY	6675726	6675727
chrY	6696404	6696405
chrY	6697603	6697604
chrY	6702577	6702578
chrY	6703713	6703714
chrY	6704141	6704142
chrY	6704646	6704647
chrY	6705265	6705266
chrY	6706085	6706086
chrY	6706098	6706099
chrY	6708360	6708361
chrY	6715494	6715495
chrY	6717457	6717458
chrY	6719712	6719713
chrY	6734292	6734293
chrY	6737512	6737513
chrY	6737966	6737967
chrY	6739292	6739293
chrY	6739565	6739566
chrY	6743333	6743334
chrY	6764620	6764621
chrY	6764918	6764920
chrY	6767435	6767436
chrY	6776907	6776908
chrY	6780338	6780339
chrY	6780592	6780593
chrY	6781064	6781065
chrY	6781088	6781089
chrY	6782873	6782874
chrY	6785802	6785803
chrY	6788130	6788131
chrY	6789955	6789956
chrY	6791533	6791534
chrY	6793129	6793130
chrY	6796152	6796153
chrY	6799515	6799516
chrY	6802256	6802257
chrY	6802629	6802630
chrY	6802746	6802747
chrY	6803967	6803968
chrY	6804127	6804128
chrY	6804876	6804877
chrY	6806450	6806451
chrY	6808721	6808722
chrY	6811491	6811492
chrY	6813953	6813954
chrY	6814329	6814330
chrY	6817685	6817686
chrY	6822968	6822969
chrY	6823385	6823386
chrY	6836015	6836016
chrY	6836804	6836805
chrY	6837530	6837531
chrY	6838081	6838082
chrY	6842300	6842301
chrY	6845991	6845992
chrY	6846072	6846073
chrY	6846549	6846550
chrY	6851483	6851484
chrY	6852619	6852620
chrY	6853968	6853969
chrY	6854955	6854956
chrY	6857342	6857343
chrY	6858040	6858041
chrY	6860933	6860934
chrY	6863143	6863144
chrY	6863197	6863198
chrY	6865512	6865513
chrY	6871927	6871928
chrY	6876449	6876450
chrY	6877664	6877665
chrY	6879384	6879385
chrY	6883197	6883198
chrY	6883658	6883659
chrY	6884137	6884138
chrY	6885614	6885615
chrY	6887712	6887713
chrY	6887831	6887832
chrY	6890099	6890100
chrY	6893334	6893335
chrY	6893388	6893389
chrY	6893860	6893861
chrY	6894566	6894567
chrY	6895007	6895008
chrY	6895789	6895790
chrY	6900724	6900725
chrY	6904289	6904290
chrY	6906495	6906496
chrY	6908756	6908757
chrY	6910285	6910286
chrY	6912569	6912570
chrY	6913184	6913185
chrY	6913310	6913311
chrY	6923183	6923184
chrY	6923351	6923352
chrY	6924943	6924944
chrY	6932642	6932643
chrY	6935223	6935224
chrY	6937108	6937109
chrY	6939855	6939856
chrY	6940486	6940487
chrY	6941700	6941701
chrY	6941943	6941944
chrY	6941946	6941947
chrY	6942239	6942240
chrY	6943871	6943872
chrY	6944372	6944373
chrY	6947018	6947019
chrY	6947224	6947225
chrY	6950745	6950746
chrY	6951089	6951090
chrY	6951834	6951835
chrY	6954317	6954318
chrY	6962437	6962438
chrY	6962488	6962489
chrY	6962629	6962630
chrY	6964313	6964314
chrY	6964790	6964791
chrY	6968745	6968746
chrY	6979260	6979261
chrY	6980719	6980720
chrY	6982884	6982885
chrY	6983049	6983050
chrY	6983113	6983114
chrY	6986858	6986859
chrY	6988116	6988117
chrY	6991963	6991964
chrY	6991997	6991998
chrY	6993654	6993655
chrY	6995741	6995742
chrY	6996539	6996540
chrY	7020047	7020048
chrY	7030098	7030099
chrY	7036647	7036648
chrY	7129315	7129316
chrY	7405559	7405560
chrY	7405662	7405663
chrY	7406267	7406268
chrY	7407722	7407723
chrY	7407937	7407938
chrY	7408730	7408731
chrY	7408794	7408795
chrY	7432953	7432954
chrY	13885602	13885603
chrY	13886308	13886309
chrY	13894123	13894124
chrY	13996142	13996143
chrY	14175312	14175313
chrY	14415284	14415285
chrY	14415700	14415701
chrY	14429629	14429630
chrY	14468553	14468554
chrY	14469527	14469528
chrY	14472579	14472580
chrY	14503980	14503981
chrY	14507249	14507250
chrY	14507386	14507387
chrY	14507395	14507396
chrY	14509569	14509570
chrY	14509605	14509606
chrY	14517565	14517566
chrY	14531251	14531252
chrY	14535550	14535551
chrY	14535597	14535598
chrY	14537039	14537040
chrY	14540848	14540849
chrY	14541295	14541296
chrY	14542100	14542101
chrY	14542309	14542310
chrY	14543384	14543385
chrY	14568026	14568027
chrY	14571716	14571717
chrY	14572742	14572743
chrY	14577816	14577817
chrY	14580228	14580229
chrY	14596669	14596670
chrY	14597059	14597060
chrY	14604002	14604003
chrY	14605275	14605276
chrY	14623962	14623963
chrY	14627832	14627833
chrY	14627981	14627982
chrY	14628514	14628515
chrY	14629535	14629536
chrY	14629560	14629561
chrY	14638726	14638727
chrY	14640196	14640197
chrY	14641764	14641765
chrY	14641982	14641983
chrY	14642045	14642046
chrY	14643282	14643283
chrY	14644737	14644738
chrY	14663783	14663784
chrY	14667149	14667150
chrY	14697165	14697166
chrY	14698731	14698732
chrY	14705595	14705596
chrY	14705890	14705891
chrY	14722382	14722383
chrY	14728151	14728152
chrY	14732701	14732702
chrY	14773760	14773761
chrY	14775200	14775201
chrY	14775544	14775545
chrY	14775754	14775755
chrY	14776303	14776304
chrY	14776771	14776772
chrY	14777152	14777153
chrY	14791484	14791485
chrY	14801500	14801501
chrY	14801722	14801723
chrY	14801764	14801765
chrY	14802513	14802514
chrY	14802550	14802551
chrY	14804227	14804228
chrY	14814095	14814096
chrY	14814793	14814794
chrY	14818479	14818480
chrY	14819638	14819639
chrY	14821585	14821586
chrY	14832423	14832424
chrY	14832809	14832810
chrY	14834035	14834036
chrY	14839848	14839849
chrY	14846142	14846143
chrY	14847349	14847350
chrY	14847426	14847427
chrY	14848525	14848526
chrY	14848892	14848893
chrY	14849404	14849405
chrY	14849741	14849742
chrY	14850372	14850373
chrY	14850952	14850953
chrY	14854086	14854087
chrY	14869386	14869387
chrY	14869711	14869712
chrY	14871153	14871154
chrY	14871242	14871243
chrY	14875527	14875528
chrY	14876834	14876835
chrY	14882820	14882821
chrY	14883141	14883142
chrY	14884030	14884031
chrY	14886071	14886072
chrY	14886506	14886507
chrY	14887371	14887372
chrY	14887777	14887778
chrY	14900200	14900201
chrY	14902293	14902294
chrY	14902410	14902411
chrY	14903249	14903250
chrY	14913307	14913308
chrY	14915824	14915825
chrY	14918412	14918413
chrY	14920433	14920434
chrY	14920869	14920870
chrY	14921833	14921834
chrY	14923123	14923124
chrY	14924278	14924279
chrY	14924593	14924594
chrY	14926751	14926752
chrY	14929440	14929441
chrY	14930417	14930418
chrY	14938943	14938944
chrY	14944360	14944361
chrY	14944520	14944521
chrY	14944946	14944947
chrY	14944970	14944971
chrY	14945012	14945013
chrY	14945595	14945596
chrY	14945599	14945600
chrY	14945867	14945868
chrY	14946088	14946089
chrY	14947784	14947785
chrY	14947931	14947932
chrY	14951545	14951547
chrY	14957314	14957315
chrY	14958259	14958260
chrY	14959015	14959016
chrY	14968218	14968219
chrY	14968809	14968810
chrY	14978683	14978684
chrY	14979552	14979553
chrY	14982977	14982978
chrY	14985392	14985393
chrY	15001007	15001008
chrY	15014532	15014533
chrY	15015369	15015370
chrY	15016783	15016784
chrY	15017889	15017890
chrY	15018226	15018227
chrY	15018341	15018342
chrY	15020508	15020509
chrY	15021085	15021086
chrY	15022153	15022154
chrY	15022244	15022245
chrY	15022258	15022259
chrY	15022461	15022462
chrY	15023701	15023702
chrY	15024568	15024569
chrY	15026229	15026230
chrY	15028592	15028593
chrY	15029026	15029027
chrY	15033608	15033609
chrY	15033878	15033879
chrY	15039064	15039065
chrY	15040260	15040261
chrY	15041715	15041716
chrY	15043846	15043847
chrY	15047169	15047170
chrY	15047244	15047245
chrY	15048649	15048650
chrY	15059654	15059655
chrY	15060143	15060144
chrY	15061176	15061177
chrY	15071222	15071223
chrY	15075692	15075693
chrY	15085528	15085529
chrY	15085946	15085947
chrY	15086197	15086198
chrY	15086237	15086238
chrY	15087546	15087547
chrY	15087667	15087668
chrY	15088433	15088434
chrY	15096247	15096248
chrY	15096825	15096826
chrY	15139687	15139688
chrY	15139988	15139989
chrY	15181923	15181924
chrY	15303344	15303345
chrY	15315183	15315184
chrY	15315654	15315655
chrY	15316224	15316225
chrY	15316452	15316453
chrY	15316503	15316504
chrY	15318968	15318969
chrY	15327561	15327562
chrY	15345018	15345019
chrY	15359211	15359212
chrY	15363317	15363318
chrY	15363385	15363386
chrY	15372073	15372074
chrY	15372484	15372485
chrY	15373057	15373058
chrY	15374158	15374159
chrY	15375252	15375253
chrY	15381830	15381831
chrY	15382011	15382012
chrY	15385711	15385712
chrY	15387399	15387400
chrY	15411195	15411196
chrY	15411563	15411564
chrY	15413136	15413137
chrY	15417540	15417541
chrY	15421530	15421531
chrY	15435330	15435331
chrY	15437106	15437107
chrY	15437267	15437268
chrY	15440151	15440152
chrY	15440592	15440593
chrY	15440728	15440729
chrY	15441309	15441310
chrY	15447371	15447372
chrY	15448211	15448213
chrY	15460239	15460240
chrY	15463460	15463461
chrY	15467811	15467812
chrY	15467814	15467815
chrY	15473196	15473197
chrY	15473433	15473434
chrY	15474689	15474690
chrY	15475327	15475328
chrY	15476736	15476737
chrY	15499137	15499138
chrY	15499417	15499418
chrY	15500082	15500083
chrY	15502814	15502815
chrY	15506198	15506199
chrY	15506444	15506445
chrY	15508816	15508817
chrY	15512836	15512837
chrY	15513893	15513894
chrY	15514850	15514851
chrY	15514880	15514881
chrY	15518213	15518214
chrY	15519254	15519255
chrY	15520766	15520767
chrY	15522162	15522163
chrY	15527006	15527007
chrY	15537572	15537573
chrY	15567588	15567589
chrY	15573085	15573086
chrY	15573321	15573322
chrY	15573845	15573846
chrY	15577315	15577316
chrY	15577514	15577515
chrY	15580834	15580835
chrY	15589782	15589783
chrY	15591165	15591166
chrY	15594334	15594335
chrY	15594805	15594806
chrY	15594914	15594915
chrY	15603629	15603630
chrY	15604351	15604352
chrY	15661183	15661184
chrY	15661336	15661337
chrY	15664347	15664348
chrY	15680418	15680419
chrY	15704409	15704410
chrY	15750907	15750908
chrY	15752305	15752306
chrY	15752348	15752349
chrY	15753151	15753152
chrY	15753567	15753568
chrY	15753680	15753681
chrY	15756886	15756887
chrY	15756895	15756896
chrY	15757193	15757194
chrY	15800949	15800950
chrY	15812536	15812537
chrY	15812625	15812626
chrY	15813183	15813184
chrY	15813307	15813308
chrY	15814478	15814479
chrY	15817643	15817644
chrY	15820248	15820249
chrY	15821317	15821318
chrY	15826384	15826385
chrY	15828423	15828424
chrY	15840988	15840989
chrY	15842887	15842888
chrY	15845687	15845688
chrY	15848522	15848523
chrY	15849855	15849856
chrY	15850628	15850629
chrY	15851504	15851505
chrY	15866710	15866711
chrY	15867650	15867651
chrY	15868109	15868110
chrY	15868223	15868224
chrY	15871170	15871171
chrY	15875744	15875745
chrY	15876001	15876002
chrY	15877419	15877420
chrY	15877585	15877586
chrY	15877686	15877687
chrY	15878205	15878206
chrY	15878907	15878908
chrY	15895676	15895677
chrY	15903206	15903207
chrY	15907805	15907806
chrY	15908636	15908637
chrY	15910620	15910621
chrY	15915370	15915371
chrY	15916805	15916806
chrY	15926535	15926536
chrY	15929104	15929105
chrY	15933292	15933293
chrY	15933390	15933391
chrY	15934547	15934548
chrY	15934559	15934560
chrY	15934571	15934572
chrY	15934587	15934588
chrY	15934594	15934595
chrY	15937676	15937677
chrY	15938166	15938167
chrY	15938621	15938622
chrY	15940716	15940717
chrY	15941563	15941564
chrY	15942704	15942705
chrY	15948619	15948620
chrY	15956285	15956286
chrY	15966005	15966006
chrY	15968674	15968675
chrY	15968855	15968856
chrY	15969417	15969418
chrY	15971157	15971158
chrY	15972680	15972681
chrY	15973137	15973138
chrY	15973151	15973152
chrY	15973842	15973843
chrY	15973852	15973853
chrY	15974023	15974024
chrY	15974720	15974721
chrY	15975941	15975942
chrY	15976654	15976655
chrY	15978241	15978242
chrY	15978626	15978627
chrY	15979516	15979517
chrY	15980055	15980056
chrY	15982949	15982950
chrY	15983271	15983272
chrY	15984747	15984748
chrY	15986982	15986983
chrY	15991509	15991510
chrY	15991864	15991865
chrY	15994611	15994612
chrY	15997179	15997180
chrY	15997763	15997764
chrY	15999235	15999236
chrY	16033843	16033844
chrY	16039134	16039135
chrY	16043521	16043522
chrY	16063153	16063154
chrY	16073581	16073583
chrY	16073915	16073916
chrY	16172384	16172385
chrY	16177307	16177308
chrY	16177675	16177676
chrY	16178324	16178325
chrY	16186762	16186763
chrY	16187304	16187305
chrY	16191199	16191200
chrY	16193752	16193753
chrY	16194317	16194318
chrY	16194807	16194808
chrY	16195759	16195760
chrY	16199415	16199416
chrY	16203083	16203084
chrY	16212277	16212278
chrY	16220266	16220267
chrY	16220361	16220362
chrY	16221357	16221358
chrY	16222328	16222329
chrY	16224456	16224457
chrY	16224505	16224506
chrY	16224627	16224628
chrY	16224845	16224846
chrY	16225481	16225482
chrY	16227067	16227068
chrY	16231308	16231309
chrY	16231797	16231798
chrY	16233367	16233368
chrY	16236835	16236836
chrY	16238675	16238676
chrY	16239334	16239335
chrY	16243594	16243595
chrY	16243641	16243642
chrY	16243741	16243742
chrY	16244230	16244231
chrY	16246940	16246941
chrY	16247284	16247285
chrY	16247565	16247566
chrY	16247685	16247686
chrY	16249975	16249976
chrY	16250177	16250178
chrY	16251516	16251517
chrY	16251866	16251867
chrY	16252066	16252067
chrY	16254386	16254387
chrY	16254538	16254539
chrY	16254662	16254663
chrY	16254958	16254959
chrY	16259440	16259441
chrY	16259475	16259476
chrY	16259828	16259829
chrY	16259845	16259846
chrY	16261787	16261788
chrY	16263470	16263471
chrY	16269921	16269922
chrY	16269987	16269988
chrY	16279762	16279763
chrY	16280067	16280068
chrY	16283285	16283286
chrY	16283603	16283604
chrY	16284866	16284867
chrY	16285799	16285800
chrY	16286765	16286766
chrY	16286801	16286802
chrY	16287290	16287291
chrY	16313786	16313787
chrY	16314227	16314228
chrY	16314847	16314848
chrY	16316240	16316241
chrY	16316484	16316485
chrY	16316498	16316499
chrY	16472623	16472624
chrY	16473077	16473078
chrY	16473396	16473397
chrY	16473958	16473959
chrY	16476067	16476068
chrY	16477623	16477624
chrY	16478031	16478032
chrY	16479377	16479378
chrY	16479408	16479409
chrY	16483329	16483330
chrY	16484124	16484125
chrY	16485658	16485659
chrY	16485937	16485938
chrY	16494218	16494219
chrY	16495870	16495871
chrY	16495880	16495881
chrY	16505420	16505421
chrY	16505610	16505611
chrY	16509510	16509511
chrY	16509526	16509527
chrY	16512692	16512693
chrY	16513313	16513314
chrY	16515414	16515415
chrY	16516520	16516521
chrY	16521503	16521504
chrY	16521808	16521809
chrY	16522106	16522107
chrY	16523574	16523575
chrY	16524358	16524359
chrY	16524727	16524728
chrY	16525768	16525769
chrY	16527883	16527884
chrY	16528736	16528737
chrY	16529385	16529386
chrY	16536445	16536446
chrY	16537582	16537583
chrY	16542046	16542047
chrY	16542157	16542158
chrY	16545863	16545864
chrY	16546073	16546074
chrY	16552985	16552986
chrY	16556466	16556467
chrY	16556810	16556811
chrY	16556967	16556968
chrY	16558727	16558728
chrY	16559053	16559054
chrY	16568247	16568248
chrY	16570227	16570228
chrY	16571119	16571120
chrY	16571709	16571710
chrY	16572681	16572682
chrY	16579233	16579234
chrY	16579746	16579747
chrY	16580625	16580626
chrY	16580812	16580813
chrY	16580882	16580883
chrY	16580902	16580903
chrY	16583573	16583574
chrY	16584523	16584524
chrY	16584759	16584760
chrY	16585599	16585600
chrY	16587242	16587243
chrY	16590432	16590433
chrY	16593195	16593196
chrY	16593214	16593215
chrY	16595706	16595707
chrY	16596778	16596779
chrY	16597806	16597807
chrY	16598062	16598063
chrY	16602517	16602518
chrY	16602957	16602958
chrY	16605163	16605164
chrY	16605188	16605189
chrY	16606985	16606986
chrY	16607366	16607367
chrY	16609167	16609168
chrY	16610485	16610486
chrY	16612951	16612952
chrY	16613216	16613217
chrY	16628170	16628171
chrY	16628305	16628306
chrY	16630241	16630242
chrY	16630542	16630543
chrY	16630565	16630566
chrY	16631159	16631160
chrY	16631633	16631634
chrY	16634056	16634057
chrY	16635530	16635531
chrY	16638017	16638018
chrY	16638896	16638897
chrY	16639985	16639986
chrY	16641383	16641384
chrY	16641630	16641631
chrY	16644062	16644063
chrY	16646315	16646316
chrY	16649201	16649202
chrY	16651509	16651510
chrY	16655320	16655321
chrY	16659441	16659442
chrY	16660483	16660484
chrY	16661073	16661074
chrY	16661914	16661915
chrY	16662050	16662051
chrY	16662219	16662220
chrY	16669629	16669630
chrY	16670263	16670264
chrY	16671254	16671255
chrY	16672164	16672165
chrY	16688815	16688816
chrY	16691039	16691040
chrY	16695910	16695911
chrY	16697292	16697293
chrY	16697432	16697433
chrY	16712304	16712305
chrY	16715263	16715264
chrY	16715422	16715423
chrY	16715533	16715534
chrY	16716254	16716255
chrY	16718060	16718061
chrY	16718099	16718100
chrY	16718476	16718477
chrY	16718503	16718504
chrY	16718654	16718655
chrY	16718658	16718660
chrY	16735209	16735210
chrY	16735707	16735708
chrY	16740926	16740927
chrY	16741241	16741242
chrY	16742768	16742769
chrY	16744412	16744413
chrY	16744626	16744627
chrY	16745145	16745146
chrY	16746177	16746178
chrY	16747828	16747829
chrY	16747880	16747881
chrY	16747949	16747950
chrY	16748206	16748207
chrY	16749327	16749328
chrY	16751140	16751141
chrY	16758537	16758538
chrY	16759714	16759715
chrY	16759984	16759985
chrY	16761242	16761243
chrY	16761721	16761722
chrY	16767527	16767528
chrY	16818086	16818087
chrY	16820298	16820299
chrY	16820412	16820413
chrY	16820511	16820512
chrY	16830139	16830140
chrY	16832974	16832975
chrY	16835304	16835305
chrY	16836042	16836043
chrY	16836099	16836100
chrY	16836142	16836143
chrY	16836907	16836908
chrY	16838407	16838408
chrY	16839433	16839434
chrY	16841067	16841068
chrY	16843581	16843582
chrY	16843816	16843817
chrY	16849964	16849965
chrY	16852509	16852510
chrY	16852665	16852666
chrY	16853167	16853168
chrY	16857309	16857310
chrY	16858924	16858925
chrY	16859134	16859135
chrY	16860911	16860912
chrY	16861333	16861334
chrY	16870038	16870039
chrY	16872116	16872117
chrY	16873395	16873396
chrY	16877025	16877026
chrY	16877136	16877137
chrY	16877747	16877748
chrY	16880112	16880113
chrY	16880430	16880431
chrY	16880982	16880983
chrY	16887068	16887069
chrY	16887226	16887227
chrY	16888809	16888810
chrY	16891364	16891365
chrY	16891691	16891692
chrY	16892234	16892235
chrY	16892925	16892926
chrY	16893073	16893074
chrY	16893827	16893828
chrY	16893933	16893934
chrY	16893997	16893998
chrY	16894145	16894146
chrY	16894170	16894171
chrY	16895143	16895144
chrY	16897338	16897339
chrY	16900593	16900594
chrY	16901194	16901195
chrY	16902417	16902418
chrY	16905942	16905943
chrY	16907822	16907823
chrY	16907975	16907976
chrY	16908954	16908955
chrY	16911914	16911915
chrY	16913777	16913778
chrY	16913930	16913931
chrY	16915747	16915748
chrY	16916114	16916115
chrY	16918590	16918591
chrY	16920812	16920813
chrY	16921043	16921044
chrY	16921858	16921859
chrY	16924595	16924596
chrY	16934494	16934495
chrY	16934571	16934572
chrY	16934690	16934691
chrY	16935134	16935135
chrY	16937004	16937005
chrY	16937412	16937413
chrY	16939178	16939179
chrY	16940342	16940343
chrY	16940430	16940431
chrY	16943606	16943607
chrY	16944430	16944431
chrY	16947676	16947677
chrY	16950068	16950069
chrY	16950802	16950803
chrY	16953873	16953874
chrY	16955630	16955631
chrY	16958121	16958122
chrY	16958868	16958869
chrY	16959374	16959375
chrY	16959417	16959418
chrY	16962004	16962005
chrY	16962396	16962397
chrY	16963812	16963813
chrY	16966138	16966139
chrY	16966152	16966153
chrY	16967659	16967660
chrY	16968147	16968148
chrY	16968247	16968248
chrY	16968333	16968334
chrY	16969090	16969091
chrY	16969331	16969332
chrY	16969715	16969716
chrY	16989078	16989079
chrY	16989914	16989915
chrY	16991781	16991782
chrY	17005550	17005551
chrY	17007082	17007083
chrY	17012883	17012884
chrY	17013598	17013599
chrY	17015185	17015186
chrY	17015814	17015815
chrY	17016385	17016386
chrY	17016545	17016546
chrY	17018553	17018554
chrY	17022271	17022272
chrY	17032613	17032614
chrY	17038091	17038092
chrY	17038107	17038108
chrY	17043472	17043473
chrY	17045013	17045014
chrY	17045118	17045119
chrY	17048668	17048669
chrY	17049742	17049743
chrY	17053619	17053620
chrY	17053764	17053765
chrY	17054226	17054227
chrY	17055728	17055729
chrY	17064407	17064408
chrY	17073838	17073839
chrY	17074118	17074119
chrY	17074333	17074334
chrY	17074434	17074435
chrY	17076513	17076514
chrY	17077952	17077953
chrY	17078213	17078214
chrY	17078460	17078461
chrY	17078888	17078889
chrY	17079233	17079234
chrY	17127696	17127697
chrY	17128034	17128035
chrY	17129908	17129909
chrY	17130061	17130062
chrY	17132453	17132454
chrY	17133320	17133321
chrY	17140041	17140042
chrY	17141360	17141361
chrY	17144830	17144831
chrY	17144894	17144895
chrY	17147875	17147876
chrY	17150863	17150864
chrY	17151599	17151600
chrY	17172547	17172548
chrY	17172795	17172796
chrY	17173770	17173771
chrY	17174224	17174225
chrY	17174463	17174464
chrY	17174572	17174573
chrY	17177666	17177668
chrY	17180576	17180577
chrY	17193960	17193961
chrY	17195206	17195207
chrY	17195242	17195243
chrY	17197830	17197831
chrY	17198166	17198167
chrY	17198184	17198185
chrY	17198559	17198560
chrY	17205348	17205349
chrY	17206357	17206358
chrY	17208334	17208335
chrY	17231966	17231967
chrY	17234098	17234099
chrY	17234318	17234319
chrY	17235395	17235396
chrY	17237823	17237824
chrY	17238220	17238221
chrY	17251663	17251664
chrY	17252468	17252469
chrY	17253086	17253087
chrY	17254068	17254069
chrY	17256332	17256333
chrY	17257228	17257229
chrY	17290257	17290258
chrY	17291247	17291248
chrY	17292019	17292020
chrY	17294045	17294046
chrY	17295683	17295684
chrY	17298404	17298405
chrY	17298532	17298533
chrY	17301550	17301551
chrY	17304082	17304083
chrY	17304235	17304236
chrY	17304477	17304478
chrY	17305113	17305114
chrY	17308329	17308330
chrY	17308822	17308823
chrY	17320830	17320831
chrY	17321879	17321880
chrY	17325421	17325422
chrY	17325640	17325641
chrY	17327748	17327749
chrY	17327819	17327820
chrY	17328702	17328703
chrY	17328727	17328728
chrY	17329215	17329216
chrY	17329699	17329700
chrY	17331161	17331162
chrY	17332168	17332169
chrY	17336622	17336623
chrY	17340262	17340263
chrY	17340609	17340610
chrY	17341617	17341618
chrY	17347301	17347302
chrY	17347642	17347643
chrY	17347781	17347782
chrY	17348076	17348077
chrY	17348407	17348408
chrY	17350634	17350635
chrY	17350897	17350898
chrY	17351488	17351489
chrY	17352994	17352995
chrY	17353063	17353064
chrY	17353184	17353185
chrY	17358105	17358106
chrY	17359101	17359103
chrY	17361740	17361741
chrY	17364818	17364819
chrY	17364929	17364930
chrY	17365359	17365360
chrY	17366037	17366038
chrY	17383088	17383089
chrY	17383104	17383105
chrY	17383177	17383178
chrY	17384160	17384161
chrY	17385108	17385109
chrY	17388412	17388413
chrY	17389732	17389733
chrY	17393394	17393395
chrY	17393681	17393682
chrY	17397918	17397919
chrY	17398230	17398231
chrY	17398394	17398395
chrY	17398662	17398663
chrY	17402636	17402637
chrY	17404638	17404639
chrY	17404785	17404786
chrY	17405139	17405140
chrY	17405200	17405201
chrY	17406288	17406289
chrY	17406646	17406647
chrY	17408984	17408985
chrY	17410477	17410478
chrY	17410543	17410544
chrY	17410690	17410691
chrY	17411427	17411428
chrY	17416115	17416116
chrY	17416861	17416862
chrY	17418605	17418606
chrY	17420247	17420248
chrY	17421088	17421089
chrY	17421229	17421230
chrY	17421282	17421283
chrY	17421852	17421853
chrY	17425528	17425529
chrY	17435338	17435339
chrY	17435464	17435465
chrY	17435918	17435919
chrY	17439304	17439305
chrY	17439704	17439705
chrY	17440063	17440064
chrY	17440154	17440155
chrY	17440305	17440306
chrY	17440541	17440542
chrY	17440754	17440755
chrY	17440781	17440782
chrY	17442350	17442351
chrY	17442606	17442607
chrY	17442771	17442772
chrY	17443044	17443045
chrY	17445344	17445345
chrY	17447378	17447379
chrY	17448791	17448792
chrY	17449049	17449050
chrY	17456409	17456410
chrY	17456628	17456629
chrY	17465894	17465895
chrY	17469730	17469731
chrY	17470378	17470379
chrY	17472586	17472587
chrY	17473374	17473375
chrY	17474246	17474247
chrY	17475395	17475396
chrY	17475590	17475591
chrY	17476452	17476453
chrY	17477172	17477173
chrY	17479579	17479580
chrY	17487060	17487061
chrY	17488040	17488041
chrY	17494394	17494395
chrY	17497933	17497934
chrY	17506786	17506787
chrY	17508232	17508233
chrY	17508531	17508532
chrY	17508908	17508909
chrY	17509461	17509462
chrY	17518104	17518105
chrY	17524706	17524707
chrY	17526173	17526174
chrY	17528221	17528222
chrY	17531776	17531777
chrY	17533095	17533096
chrY	17534116	17534117
chrY	17551147	17551148
chrY	17553298	17553299
chrY	17553722	17553723
chrY	17553771	17553772
chrY	17553862	17553863
chrY	17554168	17554169
chrY	17554175	17554176
chrY	17554761	17554762
chrY	17554842	17554843
chrY	17556359	17556360
chrY	17556432	17556433
chrY	17563112	17563113
chrY	17565946	17565947
chrY	17566036	17566037
chrY	17566155	17566156
chrY	17680387	17680388
chrY	17681244	17681245
chrY	17682386	17682387
chrY	17684769	17684770
chrY	17690017	17690018
chrY	17690441	17690442
chrY	17694966	17694967
chrY	17695455	17695456
chrY	17695721	17695722
chrY	17696308	17696309
chrY	17704282	17704283
chrY	17704464	17704465
chrY	17704926	17704927
chrY	17705408	17705409
chrY	17706731	17706732
chrY	17708214	17708215
chrY	17709882	17709883
chrY	17710244	17710245
chrY	17712387	17712388
chrY	17717561	17717562
chrY	17719946	17719947
chrY	17720450	17720451
chrY	17721292	17721293
chrY	17722257	17722258
chrY	17722384	17722385
chrY	17738436	17738437
chrY	17739635	17739636
chrY	17742200	17742201
chrY	17743113	17743114
chrY	17744893	17744894
chrY	17745386	17745387
chrY	17751266	17751267
chrY	17752587	17752588
chrY	17753107	17753108
chrY	17753181	17753182
chrY	17754114	17754115
chrY	17754420	17754421
chrY	17754748	17754749
chrY	17757941	17757942
chrY	17761760	17761761
chrY	17762890	17762891
chrY	17763545	17763546
chrY	17764766	17764767
chrY	17764930	17764931
chrY	17765030	17765031
chrY	17765125	17765126
chrY	17766549	17766550
chrY	17767889	17767890
chrY	17769260	17769261
chrY	17770716	17770717
chrY	17770932	17770933
chrY	17770955	17770956
chrY	17771079	17771080
chrY	17771804	17771805
chrY	17772367	17772368
chrY	17772406	17772407
chrY	17774519	17774520
chrY	17780056	17780057
chrY	17780246	17780247
chrY	17780373	17780374
chrY	17780682	17780683
chrY	17780692	17780693
chrY	17780718	17780719
chrY	17782136	17782137
chrY	17789907	17789908
chrY	17790812	17790813
chrY	17793724	17793725
chrY	17794700	17794701
chrY	17800046	17800047
chrY	17801336	17801337
chrY	17801997	17801998
chrY	17802829	17802830
chrY	17802898	17802899
chrY	17803001	17803002
chrY	17804780	17804781
chrY	17805335	17805336
chrY	17805835	17805836
chrY	17806141	17806142
chrY	17811921	17811922
chrY	17811956	17811957
chrY	17821097	17821098
chrY	17831730	17831731
chrY	17832083	17832084
chrY	17832227	17832228
chrY	17832371	17832372
chrY	17833912	17833913
chrY	17844075	17844076
chrY	17844477	17844478
chrY	17847212	17847213
chrY	17848242	17848243
chrY	17850940	17850941
chrY	17851236	17851237
chrY	17861449	17861450
chrY	17861599	17861600
chrY	17861747	17861748
chrY	17862305	17862306
chrY	17866582	17866583
chrY	17868280	17868281
chrY	17868848	17868849
chrY	17869429	17869430
chrY	17869610	17869611
chrY	17870266	17870267
chrY	17870756	17870757
chrY	17872037	17872038
chrY	17872150	17872151
chrY	17874597	17874598
chrY	17874683	17874684
chrY	17875069	17875070
chrY	17875322	17875323
chrY	17878010	17878011
chrY	17881440	17881441
chrY	17891933	17891934
chrY	17893088	17893089
chrY	17893306	17893307
chrY	17895918	17895919
chrY	17896729	17896730
chrY	17905354	17905355
chrY	17905738	17905739
chrY	17906871	17906872
chrY	17909110	17909111
chrY	17910347	17910348
chrY	17911229	17911230
chrY	17915381	17915382
chrY	17915593	17915594
chrY	17919428	17919429
chrY	17919807	17919808
chrY	17920022	17920023
chrY	17925152	17925153
chrY	17926286	17926287
chrY	17926641	17926642
chrY	17926897	17926898
chrY	17927138	17927139
chrY	17936312	17936313
chrY	17936638	17936639
chrY	17936876	17936877
chrY	17938673	17938674
chrY	17940926	17940927
chrY	17942475	17942476
chrY	17942989	17942990
chrY	17943697	17943698
chrY	17945155	17945156
chrY	17948008	17948009
chrY	17948214	17948215
chrY	17948518	17948519
chrY	17948913	17948914
chrY	17950023	17950024
chrY	17952209	17952210
chrY	17956545	17956546
chrY	17956813	17956814
chrY	17956869	17956870
chrY	17960925	17960926
chrY	17975756	17975757
chrY	17976214	17976215
chrY	17980876	17980877
chrY	17981434	17981435
chrY	17983399	17983400
chrY	17985736	17985737
chrY	17985816	17985817
chrY	18018590	18018591
chrY	18018671	18018672
chrY	18027239	18027240
chrY	18027892	18027893
chrY	18028328	18028329
chrY	18028415	18028417
chrY	18030495	18030496
chrY	18030556	18030557
chrY	18032512	18032513
chrY	18034305	18034306
chrY	18034537	18034538
chrY	18034791	18034792
chrY	18035125	18035126
chrY	18039684	18039685
chrY	18039995	18039996
chrY	18040085	18040086
chrY	18040214	18040215
chrY	18043569	18043570
chrY	18046011	18046012
chrY	18046131	18046132
chrY	18046465	18046466
chrY	18046530	18046531
chrY	18047627	18047628
chrY	18047641	18047642
chrY	18048230	18048231
chrY	18049261	18049262
chrY	18049381	18049382
chrY	18051125	18051126
chrY	18051251	18051252
chrY	18051323	18051324
chrY	18051492	18051493
chrY	18051870	18051872
chrY	18060929	18060930
chrY	18064962	18064963
chrY	18069416	18069417
chrY	18070605	18070606
chrY	18071054	18071055
chrY	18072400	18072401
chrY	18072914	18072915
chrY	18073668	18073669
chrY	18076749	18076750
chrY	18077109	18077110
chrY	18077355	18077356
chrY	18082533	18082534
chrY	18083709	18083710
chrY	18083907	18083908
chrY	18083977	18083978
chrY	18084401	18084402
chrY	18084802	18084803
chrY	18096884	18096885
chrY	18098553	18098554
chrY	18100438	18100439
chrY	18100575	18100576
chrY	18102025	18102026
chrY	18104796	18104797
chrY	18107036	18107037
chrY	18107857	18107858
chrY	18110823	18110824
chrY	18111437	18111438
chrY	18112059	18112060
chrY	18112177	18112178
chrY	18112877	18112878
chrY	18113114	18113115
chrY	18117584	18117585
chrY	18118244	18118245
chrY	18119144	18119145
chrY	18122141	18122142
chrY	18122505	18122506
chrY	18123453	18123454
chrY	18127081	18127082
chrY	18127279	18127280
chrY	18128622	18128623
chrY	18128821	18128822
chrY	18144072	18144073
chrY	18144102	18144103
chrY	18163233	18163234
chrY	18165094	18165095
chrY	18165164	18165165
chrY	18168146	18168147
chrY	18168569	18168570
chrY	18169788	18169789
chrY	18171027	18171028
chrY	18179042	18179043
chrY	18179278	18179279
chrY	18181943	18181944
chrY	18182139	18182140
chrY	18203178	18203179
chrY	18203497	18203498
chrY	18208084	18208085
chrY	18210743	18210744
chrY	18212893	18212894
chrY	18213809	18213810
chrY	18214517	18214518
chrY	18216067	18216068
chrY	18217895	18217896
chrY	18218024	18218025
chrY	18219765	18219766
chrY	18222247	18222248
chrY	18223016	18223017
chrY	18223580	18223581
chrY	18225346	18225347
chrY	18225704	18225705
chrY	18233268	18233269
chrY	18234617	18234618
chrY	18234819	18234820
chrY	18235997	18235998
chrY	18245585	18245586
chrY	18246798	18246799
chrY	18247908	18247909
chrY	18248122	18248123
chrY	18251167	18251168
chrY	18251292	18251293
chrY	18251370	18251371
chrY	18252219	18252220
chrY	18255676	18255677
chrY	18257433	18257434
chrY	18537922	18537923
chrY	18546429	18546430
chrY	18546737	18546738
chrY	18546758	18546759
chrY	18548117	18548118
chrY	18548691	18548692
chrY	18549797	18549798
chrY	18549816	18549817
chrY	18550380	18550381
chrY	18551612	18551613
chrY	18554923	18554924
chrY	18556373	18556374
chrY	18556927	18556928
chrY	18556969	18556970
chrY	18557040	18557041
chrY	18557393	18557394
chrY	18557891	18557892
chrY	18558691	18558692
chrY	18559690	18559691
chrY	18559815	18559816
chrY	18559904	18559905
chrY	18560021	18560022
chrY	18563561	18563562
chrY	18566209	18566210
chrY	18571112	18571113
chrY	18571449	18571450
chrY	18573965	18573966
chrY	18575617	18575618
chrY	18576754	18576755
chrY	18582557	18582558
chrY	18605624	18605625
chrY	18605968	18605969
chrY	18607175	18607176
chrY	18607921	18607922
chrY	18607972	18607973
chrY	18610248	18610249
chrY	18611152	18611153
chrY	18613174	18613175
chrY	18614000	18614001
chrY	18615736	18615737
chrY	18615790	18615791
chrY	18616341	18616342
chrY	18616813	18616814
chrY	18617215	18617216
chrY	18621108	18621109
chrY	18632468	18632469
chrY	18639552	18639553
chrY	18639729	18639730
chrY	18641007	18641008
chrY	18641677	18641678
chrY	18642461	18642462
chrY	18649315	18649316
chrY	18655068	18655069
chrY	18656670	18656671
chrY	18657565	18657566
chrY	18657635	18657636
chrY	18665551	18665552
chrY	18668426	18668427
chrY	18669479	18669480
chrY	18671292	18671293
chrY	18674140	18674141
chrY	18674918	18674919
chrY	18677159	18677160
chrY	18679202	18679203
chrY	18679313	18679315
chrY	18680401	18680402
chrY	18681324	18681325
chrY	18683658	18683659
chrY	18685408	18685409
chrY	18687019	18687020
chrY	18693196	18693197
chrY	18693805	18693806
chrY	18694926	18694927
chrY	18694939	18694940
chrY	18698931	18698932
chrY	18700919	18700920
chrY	18701229	18701230
chrY	18705831	18705832
chrY	18705923	18705924
chrY	18706201	18706202
chrY	18706735	18706736
chrY	18708827	18708828
chrY	18714721	18714722
chrY	18714905	18714906
chrY	18717853	18717854
chrY	18720918	18720919
chrY	18720980	18720981
chrY	18721116	18721117
chrY	18722975	18722976
chrY	18723336	18723337
chrY	18724485	18724486
chrY	18725607	18725608
chrY	18732371	18732372
chrY	18736458	18736459
chrY	18740694	18740695
chrY	18741723	18741724
chrY	18741828	18741829
chrY	18741972	18741973
chrY	18744948	18744949
chrY	18747418	18747419
chrY	18748040	18748041
chrY	18748113	18748114
chrY	18758067	18758068
chrY	18759870	18759871
chrY	18760092	18760093
chrY	18760958	18760959
chrY	18760980	18760981
chrY	18762629	18762630
chrY	18764841	18764842
chrY	18770365	18770366
chrY	18777700	18777701
chrY	18784525	18784526
chrY	18786108	18786109
chrY	18787621	18787622
chrY	18788666	18788667
chrY	18788769	18788770
chrY	18789220	18789221
chrY	18794546	18794547
chrY	18803541	18803542
chrY	18804431	18804432
chrY	18804753	18804754
chrY	18807491	18807492
chrY	18807626	18807627
chrY	18809562	18809563
chrY	18810070	18810071
chrY	18811095	18811096
chrY	18811120	18811121
chrY	18811122	18811123
chrY	18811420	18811421
chrY	18811495	18811496
chrY	18812401	18812402
chrY	18812801	18812802
chrY	18815352	18815353
chrY	18815869	18815870
chrY	18816063	18816064
chrY	18816372	18816373
chrY	18816724	18816725
chrY	18824547	18824548
chrY	18826143	18826144
chrY	18826801	18826802
chrY	18826949	18826950
chrY	18829793	18829794
chrY	18831750	18831751
chrY	18834493	18834494
chrY	18835797	18835798
chrY	18840383	18840384
chrY	18840857	18840858
chrY	18841384	18841385
chrY	18841656	18841657
chrY	18842227	18842228
chrY	18849890	18849891
chrY	18850066	18850067
chrY	18854928	18854929
chrY	18865937	18865938
chrY	18868063	18868064
chrY	18868110	18868111
chrY	18868201	18868202
chrY	18870214	18870215
chrY	18881424	18881425
chrY	18881793	18881794
chrY	18882601	18882602
chrY	18882861	18882862
chrY	18885275	18885276
chrY	18888515	18888516
chrY	18888621	18888622
chrY	18894072	18894073
chrY	18894815	18894816
chrY	18895968	18895969
chrY	18897265	18897266
chrY	18897611	18897612
chrY	18897952	18897953
chrY	18898325	18898326
chrY	18898899	18898900
chrY	18905982	18905983
chrY	18907264	18907265
chrY	18910764	18910765
chrY	18913590	18913591
chrY	18916588	18916589
chrY	18917163	18917164
chrY	18920590	18920591
chrY	18926016	18926017
chrY	18927962	18927963
chrY	18928116	18928117
chrY	18936303	18936304
chrY	18936570	18936571
chrY	18937894	18937895
chrY	18938210	18938211
chrY	18938533	18938534
chrY	18938685	18938686
chrY	18939003	18939004
chrY	18939296	18939297
chrY	18940199	18940200
chrY	18941062	18941063
chrY	18942209	18942210
chrY	18955510	18955511
chrY	18959574	18959575
chrY	18960139	18960140
chrY	18960816	18960817
chrY	18961430	18961431
chrY	18964802	18964803
chrY	18973310	18973311
chrY	18978041	18978042
chrY	18980074	18980075
chrY	18982977	18982978
chrY	18992854	18992855
chrY	18995269	18995270
chrY	18997573	18997574
chrY	18999483	18999484
chrY	19001479	19001480
chrY	19001905	19001906
chrY	19002475	19002476
chrY	19002682	19002683
chrY	19003048	19003049
chrY	19003204	19003205
chrY	19005112	19005113
chrY	19006681	19006682
chrY	19007351	19007352
chrY	19007438	19007439
chrY	19012067	19012068
chrY	19012160	19012161
chrY	19020538	19020539
chrY	19020567	19020568
chrY	19020612	19020613
chrY	19023739	19023740
chrY	19024653	19024654
chrY	19031785	19031786
chrY	19032135	19032136
chrY	19034753	19034754
chrY	19036066	19036067
chrY	19036376	19036377
chrY	19036649	19036650
chrY	19036697	19036698
chrY	19039800	19039801
chrY	19049131	19049132
chrY	19076532	19076533
chrY	19078703	19078704
chrY	19080139	19080140
chrY	19086709	19086710
chrY	19087077	19087078
chrY	19087224	19087225
chrY	19092745	19092746
chrY	19092749	19092750
chrY	19093300	19093301
chrY	19093451	19093452
chrY	19093557	19093558
chrY	19093581	19093582
chrY	19094068	19094069
chrY	19094180	19094181
chrY	19094265	19094266
chrY	19107784	19107785
chrY	19107875	19107876
chrY	19108080	19108081
chrY	19110987	19110988
chrY	19114877	19114878
chrY	19128413	19128414
chrY	19128455	19128456
chrY	19130362	19130363
chrY	19132164	19132165
chrY	19139942	19139943
chrY	19141375	19141376
chrY	19141599	19141600
chrY	19142657	19142658
chrY	19144664	19144665
chrY	19144993	19144994
chrY	19145286	19145287
chrY	19154417	19154418
chrY	19156787	19156788
chrY	19162852	19162853
chrY	19163307	19163308
chrY	19164061	19164062
chrY	19164781	19164782
chrY	19167345	19167346
chrY	19167987	19167988
chrY	19169426	19169427
chrY	19179897	19179898
chrY	19180811	19180812
chrY	19181026	19181027
chrY	19182665	19182666
chrY	19186907	19186908
chrY	19188262	19188263
chrY	19194472	19194473
chrY	19194940	19194941
chrY	19196015	19196016
chrY	19198250	19198251
chrY	19199104	19199105
chrY	19203720	19203721
chrY	19205302	19205303
chrY	19207926	19207927
chrY	19212400	19212401
chrY	19214594	19214595
chrY	19218764	19218765
chrY	19218900	19218901
chrY	19219359	19219360
chrY	19219993	19219994
chrY	19220015	19220016
chrY	19220650	19220651
chrY	19220890	19220891
chrY	19224439	19224440
chrY	19224685	19224686
chrY	19225037	19225038
chrY	19226631	19226632
chrY	19226815	19226816
chrY	19228040	19228041
chrY	19228163	19228164
chrY	19228739	19228740
chrY	19231715	19231716
chrY	19233489	19233490
chrY	19233582	19233583
chrY	19234487	19234488
chrY	19234752	19234753
chrY	19236022	19236023
chrY	19236666	19236667
chrY	19236705	19236706
chrY	19240836	19240837
chrY	19255582	19255583
chrY	19256427	19256428
chrY	19257602	19257603
chrY	19257630	19257631
chrY	19257752	19257753
chrY	19259597	19259598
chrY	19262315	19262316
chrY	19262635	19262636
chrY	19266702	19266703
chrY	19267323	19267324
chrY	19267676	19267677
chrY	19268713	19268714
chrY	19268813	19268814
chrY	19269731	19269732
chrY	19273098	19273099
chrY	19273455	19273456
chrY	19273464	19273465
chrY	19273973	19273974
chrY	19276142	19276143
chrY	19279106	19279107
chrY	19280017	19280018
chrY	19292167	19292168
chrY	19294411	19294412
chrY	19296599	19296600
chrY	19305030	19305031
chrY	19305908	19305909
chrY	19306389	19306390
chrY	19309802	19309803
chrY	19313266	19313267
chrY	19315240	19315241
chrY	19317503	19317504
chrY	19321820	19321821
chrY	19323118	19323119
chrY	19323183	19323184
chrY	19343728	19343729
chrY	19344218	19344219
chrY	19345789	19345790
chrY	19348585	19348586
chrY	19348615	19348616
chrY	19349655	19349656
chrY	19358278	19358279
chrY	19362081	19362082
chrY	19363422	19363423
chrY	19364792	19364793
chrY	19365742	19365743
chrY	19367855	19367856
chrY	19368298	19368299
chrY	19370643	19370644
chrY	19373037	19373038
chrY	19378463	19378464
chrY	19381086	19381087
chrY	19383974	19383975
chrY	19384231	19384232
chrY	19392050	19392051
chrY	19392289	19392290
chrY	19398978	19398979
chrY	19399137	19399138
chrY	19405331	19405332
chrY	19406053	19406054
chrY	19406338	19406339
chrY	19406549	19406550
chrY	19406907	19406908
chrY	19408206	19408207
chrY	19411195	19411196
chrY	19411412	19411413
chrY	19411488	19411489
chrY	19411617	19411618
chrY	19412194	19412195
chrY	19413636	19413637
chrY	19418969	19418970
chrY	19419018	19419019
chrY	19419592	19419593
chrY	19419841	19419842
chrY	19420175	19420176
chrY	19422599	19422600
chrY	19430887	19430888
chrY	19440411	19440412
chrY	19441188	19441189
chrY	19441676	19441677
chrY	19450899	19450900
chrY	19451272	19451273
chrY	19451406	19451407
chrY	19451856	19451857
chrY	19452417	19452418
chrY	19455453	19455454
chrY	19469179	19469180
chrY	19470259	19470260
chrY	19471595	19471596
chrY	19472089	19472090
chrY	19472476	19472477
chrY	19473291	19473292
chrY	19473706	19473707
chrY	19475576	19475577
chrY	19476129	19476130
chrY	19476138	19476139
chrY	19480503	19480504
chrY	19480795	19480796
chrY	19481497	19481498
chrY	19482240	19482241
chrY	19483455	19483456
chrY	19486235	19486236
chrY	19497694	19497695
chrY	19499953	19499954
chrY	19502362	19502363
chrY	19503271	19503272
chrY	19503363	19503364
chrY	19503800	19503801
chrY	19518185	19518186
chrY	19518965	19518966
chrY	19519063	19519064
chrY	19520063	19520064
chrY	19520123	19520124
chrY	19520343	19520344
chrY	19520700	19520701
chrY	19520914	19520915
chrY	19522276	19522277
chrY	19524262	19524263
chrY	19539418	19539419
chrY	19543824	19543825
chrY	19550067	19550068
chrY	19550274	19550275
chrY	19550290	19550291
chrY	19566134	19566135
chrY	19566402	19566403
chrY	19566496	19566497
chrY	19566947	19566948
chrY	21032927	21032928
chrY	21033864	21033865
chrY	21033903	21033904
chrY	21034409	21034410
chrY	21038629	21038630
chrY	21038660	21038661
chrY	21039906	21039907
chrY	21040765	21040766
chrY	21044174	21044175
chrY	21046824	21046825
chrY	21046830	21046831
chrY	21047243	21047244
chrY	21052697	21052698
chrY	21053607	21053608
chrY	21065298	21065299
chrY	21066002	21066003
chrY	21066231	21066232
chrY	21066554	21066555
chrY	21070332	21070333
chrY	21073585	21073586
chrY	21073652	21073653
chrY	21074068	21074069
chrY	21075681	21075682
chrY	21080457	21080458
chrY	21080982	21080983
chrY	21081290	21081291
chrY	21081681	21081682
chrY	21081712	21081713
chrY	21083566	21083567
chrY	21085676	21085677
chrY	21085933	21085934
chrY	21086042	21086043
chrY	21086350	21086351
chrY	21087593	21087594
chrY	21088275	21088276
chrY	21090358	21090359
chrY	21093880	21093881
chrY	21094092	21094093
chrY	21094267	21094268
chrY	21094837	21094838
chrY	21094850	21094851
chrY	21095562	21095563
chrY	21098617	21098618
chrY	21098707	21098708
chrY	21101748	21101749
chrY	21102394	21102395
chrY	21102432	21102433
chrY	21103421	21103422
chrY	21104327	21104328
chrY	21106431	21106432
chrY	21114528	21114529
chrY	21117941	21117942
chrY	21131563	21131564
chrY	21132597	21132598
chrY	21133188	21133189
chrY	21133301	21133302
chrY	21135323	21135324
chrY	21135643	21135644
chrY	21138222	21138223
chrY	21144986	21144987
chrY	21145471	21145472
chrY	21147782	21147783
chrY	21149275	21149276
chrY	21156730	21156731
chrY	21165385	21165386
chrY	21168581	21168582
chrY	21173866	21173867
chrY	21173869	21173870
chrY	21175239	21175240
chrY	21175870	21175871
chrY	21176926	21176927
chrY	21178130	21178131
chrY	21178638	21178639
chrY	21183959	21183960
chrY	21185889	21185890
chrY	21186226	21186227
chrY	21187953	21187954
chrY	21190696	21190697
chrY	21204750	21204751
chrY	21206528	21206529
chrY	21206629	21206630
chrY	21209931	21209932
chrY	21210224	21210225
chrY	21211977	21211978
chrY	21213613	21213614
chrY	21217587	21217588
chrY	21217746	21217747
chrY	21218115	21218116
chrY	21218210	21218211
chrY	21224015	21224016
chrY	21224104	21224105
chrY	21227019	21227020
chrY	21228215	21228216
chrY	21234512	21234513
chrY	21261702	21261703
chrY	21261797	21261798
chrY	21286223	21286224
chrY	21287448	21287449
chrY	21309380	21309381
chrY	21311590	21311591
chrY	21312164	21312165
chrY	21312866	21312867
chrY	21313003	21313004
chrY	21313657	21313658
chrY	21317190	21317191
chrY	21326958	21326959
chrY	21328483	21328484
chrY	21330440	21330441
chrY	21330574	21330575
chrY	21330967	21330968
chrY	21331259	21331260
chrY	21331435	21331436
chrY	21357087	21357088
chrY	21357139	21357140
chrY	21359034	21359035
chrY	21359346	21359347
chrY	21361058	21361059
chrY	21361196	21361197
chrY	21365669	21365670
chrY	21365711	21365712
chrY	21365782	21365783
chrY	21366945	21366946
chrY	21369816	21369817
chrY	21369835	21369836
chrY	21369968	21369969
chrY	21388178	21388179
chrY	21388208	21388209
chrY	21390904	21390905
chrY	21391246	21391247
chrY	21398992	21398993
chrY	21400184	21400186
chrY	21400284	21400285
chrY	21401263	21401264
chrY	21402885	21402886
chrY	21403121	21403122
chrY	21405375	21405376
chrY	21406175	21406176
chrY	21406185	21406186
chrY	21411562	21411563
chrY	21423496	21423497
chrY	21423739	21423740
chrY	21424521	21424522
chrY	21424733	21424734
chrY	21438978	21438979
chrY	21439439	21439440
chrY	21439771	21439772
chrY	21440902	21440903
chrY	21441059	21441060
chrY	21441572	21441573
chrY	21441616	21441617
chrY	21465527	21465528
chrY	21466883	21466884
chrY	21490718	21490719
chrY	21491487	21491488
chrY	21492019	21492020
chrY	21595676	21595677
chrY	21622033	21622034
chrY	21622538	21622539
chrY	21622706	21622707
chrY	21636396	21636397
chrY	21636997	21636998
chrY	21640197	21640198
chrY	21641087	21641088
[truncated: 316 more rows]
