# Supplementary material for: Genomic targets for high-resolution inference of kinship, ancestry and disease susceptibility in orang-utans (genus: Pongo)
Source: BMC Genomics. 2020 Dec 7;21:873. doi: 10.1186/s12864-020-07278-3 (PMC7720378; doi:10.1186/s12864-020-07278-3)
Supplement: Supplementary file 3 — Additional file 3. MedRel_Targets_ponAbe3. List of medically relevant genes in the panel. [file 12864_2020_7278_MOESM3_ESM.txt]

#chrom	Gene	Disease/Source	Total Number of SNPs
chr1	ACTN2	CVD	19
chr1	CACNA1S	ACMG 2.0	46
chr1	CASQ2	CVD	0
chr1	KCND3	CVD	0
chr1	LMNA	ACMG 2.0	4
chr1	MUTYH	ACMG 2.0	20
chr1	NEXN	CVD	7
chr1	PCSK9	ACMG 2.0	24
chr1	PLOD1	CVD	0
chr1	PRDM16	CVD	0
chr1	RYR2	CVD/ACMG 2.0	114
chr1	SDHB	ACMG 2.0	11
chr1	SDHC	ACMG 2.0	1
chr1	TGFB2	CVD	5
chr1	TNNT2	CVD/ACMG 2.0	9
chr1	TRIM63	CVD	8
chr2A	APOB	ACMG 2.0	59
chr2A	DRC1	CRD	15
chr2A	FHL2	CVD	0
chr2A	MSH2	ACMG 2.0	10
chr2A	MSH6	ACMG 2.0	15
chr2A	PNPT1	CRD	9
chr2A	SLC8A1	CVD	11
chr2B	COL3A1	CVD/ACMG 2.0	41
chr2B	COL5A2	CVD	36
chr2B	DES	CVD	10
chr2B	TTN	CVD	466
chr3	CAV3	CVD	4
chr3	CCDC39	CRD	11
chr3	DNAH1	CRD	97
chr3	MLH1	ACMG 2.0	17
chr3	MYL3	CVD/ACMG 2.0	3
chr3	MYLK	CVD	55
chr3	SCN5A	CVD/ACMG 2.0	35
chr3	TGFBR2	CVD/ACMG 2.0	11
chr3	TMEM43	CVD/ACMG 2.0	13
chr3	TNNC1	CVD	2
chr3	TTC14	CRD	18
chr3	VHL	ACMG 2.0	3
chr3	ZMYND10	CRD	8
chr4	FAM13A	CRD	28
chr4	HHIP	CRD	10
chr4	MYOZ2	CVD	4
chr4	PDLIM3	CVD	0
chr5	ADAMTS2	CVD	47
chr5	APC	ACMG 2.0	41
chr5	B4GALT7	CVD	5
chr5	CCNO	CRD	9
chr5	DNAH5	CRD	0
chr5	FBN2	CVD	56
chr5	MYOT	CVD	8
chr5	SGCD	CVD	5
chr5	TERT	CRD	0
chr6	DSE	CVD	9
chr6	DSP	CVD/ACMG 2.0	44
chr6	EYA4	CVD	7
chr6	LAMA4	CVD	34
chr6	PLN	CVD	1
chr6	RSPH3	CRD	20
chr6	RSPH4A	CRD	18
chr6	RSPH9	CRD	4
chr6	TNXB	CVD	1
chr7	CCM2	CVD	0
chr7	CFTR	CRD	27
chr7	COL1A2	CVD	24
chr7	DNAH11	CRD	104
chr7	ELN	CVD	0
chr7	FKBP14	CVD	0
chr7	FLNC	CVD	63
chr7	GATAD1	CVD	1
chr7	KCNH2	ACMG 2.0	0
chr7	KRIT1	CVD	10
chr7	PMS2	ACMG 2.0	34
chr7	PRKAG2	CVD/ACMG 2.0	0
chr7	TBX20	CVD	0
chr7_NW_019937272v1_random	DNAAF5	CRD	31
chr8	GATA4	CVD	0
chr8	LRRC6	CRD	0
chr8	SPAG1	CRD	0
chr9	COL5A1	CVD	93
chr9	DNAI1	CRD	18
chr9	FKTN	CVD	10
chr9	NOTCH1	CVD	77
chr9	TGFBR1	CVD/ACMG 2.0	4
chr9	TSC1	ACMG 2.0	15
chr10	ACTA2	CVD/ACMG 2.0	5
chr10	ANKRD1	CVD	4
chr10	ARMC4	CRD	28
chr10	BAG3	CVD	11
chr10	BMPR1A	ACMG 2.0	4
chr10	CTNNA3	CVD	18
chr10	HTRA1	CVD	11
chr10	LDB3	CVD	18
chr10	MYOZ1	CVD	5
chr10	MYPN	CVD	21
chr10	NEBL	CVD	28
chr10	PRKG1	CVD	12
chr10	PTEN	ACMG 2.0	5
chr10	RBM20	CVD	43
chr10	RET	ACMG 2.0	21
chr10	VCL	CVD	13
chr11	ANO5	CVD	10
chr11	CRYAB	CVD	0
chr11	CSRP3	CVD	6
chr11	DNAJB13	CRD	9
chr11	ILK	CVD	2
chr11	KCNQ1	ACMG 2.0	19
chr11	MEN1	ACMG 2.0	7
chr11	MYBPC3	CVD/ACMG 2.0	14
chr11	SDHAF2	ACMG 2.0	4
chr11	SDHD	ACMG 2.0	0
chr11	WT1	ACMG 2.0	9
chr12	ABCC9	CVD	19
chr12	CCDC65	CRD	4
chr12	KCNA5	CVD	28
chr12	MYH11	CVD/ACMG 2.0	50
chr12	MYL2	CVD/ACMG 2.0	6
chr12	PKP2	CVD/ACMG 2.0	18
chr12	TMPO	CVD	26
chr13	ATP7B	ACMG 2.0	32
chr13	BRCA2	ACMG 2.0	66
chr13	RB1	ACMG 2.0	14
chr14	DNAAF2	CRD	28
chr14	DNAL1	CRD	1
chr14	MYH6	CVD	54
chr14	MYH7	CVD/ACMG 2.0	21
chr14	SERPINA1	CRD	16
chr14	SERPINA3	CRD	8
chr14	TGFB3	CVD	2
chr15	ACTC1	CVD/ACMG 2.0	0
chr15	ALPK3	CVD	65
chr15	CHST14	CVD	0
chr15	FBN1	CVD/ACMG 2.0	34
chr15	HCN4	CVD	12
chr15	IREB2	CRD	9
chr15	SMAD3	CVD/ACMG 2.0	6
chr15	TPM1	CVD/ACMG 2.0	7
chr16	ARL2BP	CRD	2
chr16	CTF1	CVD	0
chr16	DNAAF1	CRD	41
chr16	GAS8	CRD	26
chr16	HYDIN	CRD	119
chr16	TSC2	ACMG 2.0	32
chr17	BRCA1	ACMG 2.0	33
chr17	CCDC103	CRD	0
chr17	CCDC40	CRD	0
chr17	DNAI2	CRD	0
chr17	JUP	CVD	12
chr17	RANGRF	CVD	3
chr17	TCAP	CVD	3
chr17	TP53	ACMG 2.0	13
chr17	TTC25	CRD	11
chr18	DSC2	CVD/ACMG 2.0	0
chr18	DSG2	CVD/ACMG 2.0	0
chr18	DTNA	CVD	0
chr18	MIB1	CVD	0
chr18	SMAD4	CVD/ACMG 2.0	0
chr18	TTR	CVD	0
chr19	CALR3	CVD	0
chr19	CCDC114	CRD	0
chr19	CCDC151	CRD	0
chr19	DNAAF3	CRD	0
chr19	LDLR	ACMG 2.0	0
chr19	RYR1	ACMG 2.0	0
chr19	STK11	ACMG 2.0	2
chr19	TNNI3	CVD/ACMG 2.0	0
chr20	JPH2	CVD	0
chr20	MYLK2	CVD	0
chr20	SLC2A10	CVD	0
chr21	CBS	CVD	0
chr21	CFAP298	CRD	0
chr21	RSPH1	CRD	0
chr22	HMOX1	CRD	0
chr22	NF2	ACMG 2.0	0
chr22	TXNRD2	CVD	14
chrX	BGN	CVD	0
chrX	DMD	CVD	72
chrX	EMD	CVD	0
chrX	FHL1	CVD	1
chrX	GLA	CVD/ACMG 2.0	0
chrX	KCNE5	CVD	0
chrX	LAMP2	CVD	4
chrX	OTC	ACMG 2.0	6
chrX	PIH1D3	CRD	0
chrX	TAZ	CVD	0
