# Supplementary material for: Genomic targets for high-resolution inference of kinship, ancestry and disease susceptibility in orang-utans (genus: Pongo)
Source: BMC Genomics. 2020 Dec 7;21:873. doi: 10.1186/s12864-020-07278-3 (PMC7720378; doi:10.1186/s12864-020-07278-3)
Supplement: Supplementary file 4 — Additional file 4 MedRel_Targets_REF_ALT_and_MAF_ponAbe3. Statistics for SNP loci called in-silico in medically relevant genes. [file 12864_2020_7278_MOESM4_ESM.txt]

#CHROM	POS	REF	ALT	MAF ALT1	MAF ALT2	Gene
chr1	11491052	A	G	0.01		RYR2
chr1	11491951	C	T	0.01		RYR2
chr1	11494177	T	C	0.01		RYR2
chr1	11502309	G	A	0.22		RYR2
chr1	11512332	A	G	0.11		RYR2
chr1	11519423	T	C	0.03		RYR2
chr1	11523183	G	A	0.03		RYR2
chr1	11523206	C	T	0.01		RYR2
chr1	11525867	A	G	0.07		RYR2
chr1	11525872	A	C	0.01		RYR2
chr1	11525938	C	G	0.04		RYR2
chr1	11525948	G	A	0.11		RYR2
chr1	11529025	T	C	0.01		RYR2
chr1	11532962	C	T	0.05		RYR2
chr1	11533010	A	G	0.05		RYR2
chr1	11535084	T	G	0.01		RYR2
chr1	11536284	G	A	0.07		RYR2
chr1	11536513	C	T	0.11		RYR2
chr1	11536708	C	T	0.70		RYR2
chr1	11536747	C	T	0.43		RYR2
chr1	11536909	A	G	0.03		RYR2
chr1	11536921	G	T	0.01		RYR2
chr1	11537059	G	A	0.22		RYR2
chr1	11537140	C	T	0.09		RYR2
chr1	11537242	G	A	0.47		RYR2
chr1	11537311	C	T	0.16		RYR2
chr1	11539515	T	C	0.47		RYR2
chr1	11561307	G	A	0.01		RYR2
chr1	11563433	T	C	0.01		RYR2
chr1	11563436	A	G	0.38		RYR2
chr1	11563453	A	T	0.03		RYR2
chr1	11564820	T	C	0.11		RYR2
chr1	11578803	A	G	0.16		RYR2
chr1	11578832	C	T	0.08		RYR2
chr1	11589032	C	T	0.76		RYR2
chr1	11595043	T	C	0.03		RYR2
chr1	11595049	C	T	0.18		RYR2
chr1	11598062	CAAGATGAAAAAGCACATTTGCTATATCCAATACCCTTTCTACCGTCTTCTCTGGATCTGAGGTATCATCAGTCCTGTTTGGTAAGTCTTTGTAAAGAGCCATTTGCCATCTAATAGCAGG	.	0.00		RYR2
chr1	11598075	C	T	0.19		RYR2
chr1	11598096	C	T	0.93		RYR2
chr1	11598186	C	T	0.01		RYR2
chr1	11611132	C	A	0.01		RYR2
chr1	11611137	A	G	0.74		RYR2
chr1	11611644	G	A	0.14		RYR2
chr1	11611713	C	T	0.09		RYR2
chr1	11613648	G	A	0.19		RYR2
chr1	11613663	A	G	0.01		RYR2
chr1	11615433	C	T	0.01		RYR2
chr1	11620247	T	C	0.06		RYR2
chr1	11620250	T	C	0.79		RYR2
chr1	11620319	G	A	0.03		RYR2
chr1	11620421	G	A	0.07		RYR2
chr1	11621590	T	C	0.15		RYR2
chr1	11633308	T	C	0.04		RYR2
chr1	11646765	C	T	0.51		RYR2
chr1	11646777	A	G	0.03		RYR2
chr1	11651520	G	A	0.36		RYR2
chr1	11652993	T	A	0.08		RYR2
chr1	11661802	G	A	0.28		RYR2
chr1	11665371	A	G	0.04		RYR2
chr1	11678866	C	T	0.07		RYR2
chr1	11680634	A	G	0.31		RYR2
chr1	11680660	C	A	0.03		RYR2
chr1	11680778	T	C	0.77		RYR2
chr1	11685004	C	T	0.03		RYR2
chr1	11685046	C	T	0.18		RYR2
chr1	11685091	C	G	0.37		RYR2
chr1	11688462	C	T	0.01		RYR2
chr1	11691589	T	C	0.56		RYR2
chr1	11702094	G	A	0.36		RYR2
chr1	11702202	C	A	0.19		RYR2
chr1	11704715	G	A	0.24		RYR2
chr1	11704772	C	T	0.18		RYR2
chr1	11704791	C	T	0.16		RYR2
chr1	11704872	G	A	0.05		RYR2
chr1	11705181	C	T	0.17		RYR2
chr1	11705243	A	C	0.42		RYR2
chr1	11708550	G	A	0.64		RYR2
chr1	11708637	C	T	0.01		RYR2
chr1	11708687	C	T	0.18		RYR2
chr1	11708721	C	T	0.18		RYR2
chr1	11723985	T	C	0.01		RYR2
chr1	11724108	T	C	0.01		RYR2
chr1	11728793	G	A	0.24		RYR2
chr1	11758632	G	C	0.03		RYR2
chr1	11774998	G	A	0.08		RYR2
chr1	11775025	G	A	0.24		RYR2
chr1	11775034	A	G	0.01		RYR2
chr1	11776975	T	C	0.47		RYR2
chr1	11819784	G	A	0.11		RYR2
chr1	11819793	C	T	0.22		RYR2
chr1	11819856	G	A	0.20		RYR2
chr1	11824542	G	A	0.39		RYR2
chr1	11827789	G	A	0.10		RYR2
chr1	11827938	C	T	0.01		RYR2
chr1	11827940	C	G	0.08		RYR2
chr1	11830382	G	A	0.15		RYR2
chr1	11838252	C	G	0.14		RYR2
chr1	11874768	G	A	0.29		RYR2
chr1	11876877	T	C	0.45		RYR2
chr1	11876925	G	C	0.04		RYR2
chr1	11877000	A	G	0.19		RYR2
chr1	11886357	G	T	0.27		RYR2
chr1	11892440	A	G	0.69		RYR2
chr1	11892446	T	C	0.01		RYR2
chr1	11892455	A	C	0.45		RYR2
chr1	11910671	G	A	0.07		RYR2
chr1	11956562	G	A	0.05		RYR2
chr1	11964423	G	A	0.01		RYR2
chr1	11969584	A	C	0.43		RYR2
chr1	11969592	C	T	0.41		RYR2
chr1	11969602	G	A	0.02		RYR2
chr1	11978046	A	G	0.01		RYR2
chr1	12003035	G	A	0.26		RYR2
chr1	12565456	G	A	0.03		ACTN2
chr1	12565477	A	G	0.24		ACTN2
chr1	12565483	C	G	0.68		ACTN2
chr1	12568948	C	T	0.59		ACTN2
chr1	12568993	G	C	0.01		ACTN2
chr1	12569029	G	A	0.01		ACTN2
chr1	12570719	C	T	0.08		ACTN2
chr1	12570794	T	C	0.46		ACTN2
chr1	12581026	C	T	0.15		ACTN2
chr1	12581032	G	A	0.07		ACTN2
chr1	12586223	C	T	0.01		ACTN2
chr1	12586280	G	T	0.08		ACTN2
chr1	12588658	G	A	0.01		ACTN2
chr1	12589121	C	T	0.01		ACTN2
chr1	12589145	A	T	0.31		ACTN2
chr1	12589154	T	C	0.06		ACTN2
chr1	12598134	A	G	0.45		ACTN2
chr1	12606869	T	A	0.08		ACTN2
chr1	12637619	C	.	0.00		ACTN2
chr1	31045152	C	A	0.01		TGFB2
chr1	31048186	G	A	0.22		TGFB2
chr1	31048483	A	G	0.30		TGFB2
chr1	31078001	C	T	0.01		TGFB2
chr1	31078026	A	G	0.69		TGFB2
chr1	48278685	C	T	0.07		TNNT2
chr1	48278743	C	T	0.01		TNNT2
chr1	48280940	G	A	0.03		TNNT2
chr1	48283853	G	.	0.00		TNNT2
chr1	48285467	T	C	0.01		TNNT2
chr1	48287376	C	A	0.01		TNNT2
chr1	48288746	A	G	0.58		TNNT2
chr1	48291130	C	T	0.14		TNNT2
chr1	48291143	A	G	0.36		TNNT2
chr1	48532389	T	C	0.47		CACNA1S
chr1	48532408	A	G	0.09		CACNA1S
chr1	48532435	A	G	0.94		CACNA1S
chr1	48532437	A	G	0.94		CACNA1S
chr1	48532439	C	T	0.94		CACNA1S
chr1	48532447	G	T	0.03		CACNA1S
chr1	48550652	C	A	0.01		CACNA1S
chr1	48552905	G	A	0.01		CACNA1S
chr1	48552917	C	T	0.01		CACNA1S
chr1	48555125	G	A	0.07		CACNA1S
chr1	48555152	C	T	0.12		CACNA1S
chr1	48559579	G	C	0.05		CACNA1S
chr1	48561261	A	G	0.36		CACNA1S
chr1	48566512	G	A	0.32		CACNA1S
chr1	48566541	G	C	0.58		CACNA1S
chr1	48566583	T	C	0.16		CACNA1S
chr1	48566620	C	T	0.14		CACNA1S
chr1	48566631	G	A	0.19		CACNA1S
chr1	48567543	C	T	0.01		CACNA1S
chr1	48567552	C	T	0.13		CACNA1S
chr1	48567636	C	T	0.13		CACNA1S
chr1	48569018	A	C	0.17		CACNA1S
chr1	48569080	A	G	0.01		CACNA1S
chr1	48569960	T	G	0.18		CACNA1S
chr1	48570002	G	A	0.05		CACNA1S
chr1	48570005	G	A	0.12		CACNA1S
chr1	48574438	C	T	0.18		CACNA1S
chr1	48575240	G	A	0.01		CACNA1S
chr1	48575256	C	A	0.01		CACNA1S
chr1	48577893	G	T	0.03		CACNA1S
chr1	48582222	G	A	0.54		CACNA1S
chr1	48582252	C	G	0.03		CACNA1S
chr1	48582611	A	C	0.03		CACNA1S
chr1	48582626	G	A	0.01		CACNA1S
chr1	48583301	G	T	0.01		CACNA1S
chr1	48586189	C	T	0.03		CACNA1S
chr1	48590103	C	T	0.04		CACNA1S
chr1	48591384	T	G	0.48		CACNA1S
chr1	48592101	G	A	0.01		CACNA1S
chr1	48593533	T	C	0.12		CACNA1S
chr1	48593680	C	T	0.11		CACNA1S
chr1	48595624	G	A	0.13		CACNA1S
chr1	48601268	G	A	0.49		CACNA1S
chr1	48601285	C	T	0.01		CACNA1S
chr1	48604269	G	A	0.08		CACNA1S
chr1	48604584	A	G	0.80		CACNA1S
chr1	89213759	A	G	0.93		SDHC
chr1	94614503	C	T	0.01		LMNA
chr1	94615829	G	A	0.47		LMNA
chr1	94615835	G	A	0.01		LMNA
chr1	94621420	C	G	0.04		LMNA
chr1	149410665	C	T	0.05		NEXN
chr1	149410728	C	G	0.05		NEXN
chr1	149410829	T	C	0.01		NEXN
chr1	149414643	G	C	0.03		NEXN
chr1	149414793	T	A	0.20		NEXN
chr1	149417903	A	T	0.03		NEXN
chr1	149428301	G	A	0.01		NEXN
chr1	172562168	T	C	0.83		PCSK9
chr1	172562206	C	T	0.03		PCSK9
chr1	172564192	G	A	0.01		PCSK9
chr1	172566097	G	A	0.44		PCSK9
chr1	172566147	G	A	0.07		PCSK9
chr1	172566171	G	A	0.05		PCSK9
chr1	172567601	A	G	0.87		PCSK9
chr1	172567606	C	T	0.06		PCSK9
chr1	172568209	G	A	0.16		PCSK9
chr1	172568269	G	T	0.15		PCSK9
chr1	172572821	G	A	0.04		PCSK9
chr1	172572836	C	T	0.07		PCSK9
chr1	172572863	A	G	0.06		PCSK9
chr1	172572884	A	C	0.01		PCSK9
chr1	172572896	G	A	0.07		PCSK9
chr1	172572911	G	A	0.18		PCSK9
chr1	172573217	G	A	0.07		PCSK9
chr1	172573244	G	A	0.07		PCSK9
chr1	172579163	C	T	0.01		PCSK9
chr1	172579178	C	T	0.22		PCSK9
chr1	172581847	C	T	0.09		PCSK9
chr1	172585713	T	G	0.02		PCSK9
chr1	172585752	G	C	0.31		PCSK9
chr1	172585850	G	C	0.05		PCSK9
chr1	182341193	T	G	0.03		MUTYH
chr1	182341208	G	A	0.01		MUTYH
chr1	182341257	C	T	0.09		MUTYH
chr1	182341259	G	A	0.08		MUTYH
chr1	182341289	C	A	0.06		MUTYH
chr1	182348474	T	C	0.88		MUTYH
chr1	182348993	G	A	0.11		MUTYH
chr1	182349037	C	T	0.03		MUTYH
chr1	182349366	C	T	0.19		MUTYH
chr1	182349398	G	C	0.85		MUTYH
chr1	182349421	C	T	0.03		MUTYH
chr1	182349947	C	T	0.34		MUTYH
chr1	182349974	G	A	0.09		MUTYH
chr1	182350144	A	T	0.01		MUTYH
chr1	182350145	T	G	0.01		MUTYH
chr1	182350150	C	G	0.03		MUTYH
chr1	182350194	G	A	0.99		MUTYH
chr1	182351691	C	A	0.18		MUTYH
chr1	182352845	C	T	0.11		MUTYH
chr1	182352932	C	T	0.05		MUTYH
chr1	202030193	A	.	0.00		TRIM63
chr1	202030291	A	G	0.93		TRIM63
chr1	202031262	A	G	0.03		TRIM63
chr1	202031354	T	C	0.95		TRIM63
chr1	202036483	C	T	0.01		TRIM63
chr1	202039187	C	T	0.01		TRIM63
chr1	202040028	T	C	0.07		TRIM63
chr1	202040440	T	C	0.96		TRIM63
chr1	211028606	C	T	0.05		SDHB
chr1	211028614	G	A	0.03		SDHB
chr1	211028615	C	T	0.03		SDHB
chr1	211028617	C	T	0.07		SDHB
chr1	211028625	G	C	0.03		SDHB
chr1	211028639	C	T	0.01		SDHB
chr1	211028648	C	T	0.06		SDHB
chr1	211037747	C	T	0.04		SDHB
chr1	211053819	C	T	0.01		SDHB
chr1	211054642	G	A	0.16		SDHB
chr1	211058411	G	A	0.08		SDHB
chr2A	52856060	G	A	0.08		PNPT1
chr2A	52856083	T	C	0.08		PNPT1
chr2A	52863406	C	A	0.01		PNPT1
chr2A	52868920	C	T	0.08		PNPT1
chr2A	52877434	A	C	0.01		PNPT1
chr2A	52877473	T	C	0.03		PNPT1
chr2A	52894861	A	G	0.09		PNPT1
chr2A	52894912	C	A	0.03		PNPT1
chr2A	52904689	A	G	0.16		PNPT1
chr2A	60865143	A	AT,T	0.07	0.02	MSH6
chr2A	60865699	C	.	0.00		MSH6
chr2A	60868258	C	T	0.27		MSH6
chr2A	60868350	T	C	0.93		MSH6
chr2A	60868360	G	T	0.01		MSH6
chr2A	60870747	T	C	0.04		MSH6
chr2A	60871965	C	G	0.01		MSH6
chr2A	60872016	G	T	0.84		MSH6
chr2A	60872114	T	A	0.03		MSH6
chr2A	60873037	G	T	0.41		MSH6
chr2A	60873121	A	G	1.00		MSH6
chr2A	60880721	C	T	0.31		MSH6
chr2A	60880789	C	T	0.05		MSH6
chr2A	60880859	G	.	0.00		MSH6
chr2A	60889489	G	A	0.03		MSH6
chr2A	61201728	C	T	0.01		MSH2
chr2A	61210005	A	T	0.99		MSH2
chr2A	61244055	T	C	0.11		MSH2
chr2A	61256569	G	A	0.01		MSH2
chr2A	61256631	A	T	0.03		MSH2
chr2A	61260483	G	A	0.19		MSH2
chr2A	61260487	A	G	0.03		MSH2
chr2A	61269567	G	A	0.02		MSH2
chr2A	61269595	C	G	0.04		MSH2
chr2A	61269598	C	T	0.04		MSH2
chr2A	68285727	A	G	0.01		SLC8A1
chr2A	68285769	G	A	0.01		SLC8A1
chr2A	68286049	A	G	0.03		SLC8A1
chr2A	68286154	C	.	0.00		SLC8A1
chr2A	68286608	A	G	0.95		SLC8A1
chr2A	68287237	C	T	0.01		SLC8A1
chr2A	68597749	C	T	0.41		SLC8A1
chr2A	68607506	G	A	0.26		SLC8A1
chr2A	68611699	CTATCACTGTCAGTGCTGGTGAGTGCCTTTCTCTGCATAATATAAATTAGAATTGCCCAATCTGAGCTGAGTTTTCCTACTATGGCTACTTGGTCTATGGCAAAGCACCAAAGGGCTTCCATGGCAAAATTAAGGGAG	.	0.00		SLC8A1
chr2A	68632778	T	C	0.14		SLC8A1
chr2A	68656665	G	A	0.09		SLC8A1
chr2A	82623100	G	A	0.04		DRC1
chr2A	82624383	C	T	0.06		DRC1
chr2A	82624430	T	C	0.24		DRC1
chr2A	82624435	G	A	0.01		DRC1
chr2A	82627815	G	T	0.01		DRC1
chr2A	82627848	C	T	0.13		DRC1
chr2A	82629071	C	T	0.01		DRC1
chr2A	82629125	T	C	0.67		DRC1
chr2A	82633435	A	G	0.89		DRC1
chr2A	82633455	T	C	0.01		DRC1
chr2A	82637221	A	G	0.05		DRC1
chr2A	82645855	C	T	0.05		DRC1
chr2A	82646919	T	C	0.94		DRC1
chr2A	82648131	C	T	0.05		DRC1
chr2A	82675557	G	C	0.50		DRC1
chr2A	88032434	G	A	0.03		APOB
chr2A	88032839	T	C	0.01		APOB
chr2A	88033982	C	G	0.01		APOB
chr2A	88039193	C	T	0.03		APOB
chr2A	88041466	G	A	0.04		APOB
chr2A	88046315	C	T	0.01		APOB
chr2A	88047964	C	T	0.01		APOB
chr2A	88048319	C	A	0.01		APOB
chr2A	88048401	C	T	0.07		APOB
chr2A	88052735	T	C	0.05		APOB
chr2A	88052801	T	A	0.03		APOB
chr2A	88052825	C	A	0.04		APOB
chr2A	88056623	G	A	0.01		APOB
chr2A	88059510	G	A	0.01		APOB
chr2A	88059531	A	G	0.03		APOB
chr2A	88060683	C	T	0.01		APOB
chr2A	88060954	C	A	0.07		APOB
chr2A	88062546	C	T	0.01		APOB
chr2A	88062693	G	A	0.03		APOB
chr2A	88063900	T	C	0.08		APOB
chr2A	88063909	C	T	0.01		APOB
chr2A	88064341	G	A	0.01		APOB
chr2A	88064545	G	A	0.08		APOB
chr2A	88064660	G	A	0.01		APOB
chr2A	88064663	C	A	0.01		APOB
chr2A	88064833	G	A	0.04		APOB
chr2A	88064837	G	A	0.03		APOB
chr2A	88064912	G	A	0.18		APOB
chr2A	88064963	A	G	0.47		APOB
chr2A	88065025	G	A	0.03		APOB
chr2A	88065388	G	.	0.00		APOB
chr2A	88065485	C	T	0.04		APOB
chr2A	88065585	A	G	0.04		APOB
chr2A	88066172	G	A	0.04		APOB
chr2A	88066334	C	A	0.01		APOB
chr2A	88067725	G	A	0.01		APOB
chr2A	88067855	A	G	0.01		APOB
chr2A	88067869	C	A	0.01		APOB
chr2A	88067871	C	G	0.01		APOB
chr2A	88067874	A	G	0.01		APOB
chr2A	88067875	A	G	0.01		APOB
chr2A	88068944	A	C	0.05		APOB
chr2A	88068991	G	A	0.07		APOB
chr2A	88069205	C	G	0.03		APOB
chr2A	88069678	C	T	0.01		APOB
chr2A	88069843	T	C	0.29		APOB
chr2A	88070052	C	T	0.08		APOB
chr2A	88070150	C	T	0.03		APOB
chr2A	88070597	G	C	0.03		APOB
chr2A	88071463	G	T	0.35		APOB
chr2A	88071663	T	C	0.96		APOB
chr2A	88071725	T	C	0.03		APOB
chr2A	88072948	C	T	0.04		APOB
chr2A	88073497	C	A	0.04		APOB
chr2A	88073555	A	G	0.04		APOB
chr2A	88073993	C	T	0.04		APOB
chr2A	88074045	C	G	0.01		APOB
chr2A	88074102	T	C	0.03		APOB
chr2A	88074177	A	G	0.07		APOB
chr2B	64624876	T	C	0.20		TTN
chr2B	64625044	C	G	0.20		TTN
chr2B	64625244	G	A	0.01		TTN
chr2B	64626315	T	G	0.20		TTN
chr2B	64626324	G	C	0.07		TTN
chr2B	64628224	C	A	0.01		TTN
chr2B	64628457	T	C	0.93		TTN
chr2B	64628789	G	A	0.04		TTN
chr2B	64629349	A	G	0.01		TTN
chr2B	64629442	C	A	0.57		TTN
chr2B	64629621	A	G	0.05		TTN
chr2B	64629749	G	T	0.08		TTN
chr2B	64630337	G	C	0.04		TTN
chr2B	64630577	T	G	0.08		TTN
chr2B	64630629	T	C	0.01		TTN
chr2B	64630800	C	T	0.01		TTN
chr2B	64631195	G	A	0.14		TTN
chr2B	64631450	C	T	0.05		TTN
chr2B	64631605	C	.	0.00		TTN
chr2B	64631693	G	A	0.28		TTN
chr2B	64631938	G	A	0.04		TTN
chr2B	64632184	T	C	0.05		TTN
chr2B	64633379	T	C	0.08		TTN
chr2B	64634102	C	A	0.02		TTN
chr2B	64639071	G	.	0.00		TTN
chr2B	64639923	C	A	0.01		TTN
chr2B	64639986	G	A	0.05		TTN
chr2B	64640402	C	T	0.03		TTN
chr2B	64640403	G	.	0.00		TTN
chr2B	64640414	C	.	0.00		TTN
chr2B	64640689	C	T	0.05		TTN
chr2B	64641589	C	A	0.01		TTN
chr2B	64642028	C	T	0.01		TTN
chr2B	64643030	G	A	0.09		TTN
chr2B	64643065	T	C	0.04		TTN
chr2B	64643090	T	C	0.04		TTN
chr2B	64644879	G	A	0.08		TTN
chr2B	64646128	G	A	0.04		TTN
chr2B	64646625	T	C	0.04		TTN
chr2B	64646725	T	C	0.01		TTN
chr2B	64646795	C	G	0.04		TTN
chr2B	64646908	T	C	0.24		TTN
chr2B	64647394	G	T	0.04		TTN
chr2B	64647428	A	C	0.04		TTN
chr2B	64648788	G	A	0.54		TTN
chr2B	64649625	A	T	0.26		TTN
chr2B	64649945	T	G	0.03		TTN
chr2B	64649954	C	T	0.08		TTN
chr2B	64650066	C	T	0.08		TTN
chr2B	64650437	C	T	0.08		TTN
chr2B	64650510	C	T	0.08		TTN
chr2B	64652217	C	T	0.08		TTN
chr2B	64652286	G	A,T	0.01	0.01	TTN
chr2B	64654641	G	A	0.01		TTN
chr2B	64655532	C	T	0.01		TTN
chr2B	64655749	G	C	0.22		TTN
chr2B	64656073	C	T	0.32		TTN
chr2B	64656081	C	A	0.01		TTN
chr2B	64656210	C	A	0.28		TTN
chr2B	64656223	G	A	0.04		TTN
chr2B	64657007	C	T	0.04		TTN
chr2B	64657475	G	T	0.07		TTN
chr2B	64657655	C	T	0.54		TTN
chr2B	64657844	A	T	0.07		TTN
chr2B	64657947	G	A	0.68		TTN
chr2B	64657962	C	A	0.09		TTN
chr2B	64658409	T	C	0.09		TTN
chr2B	64658460	C	T	0.03		TTN
chr2B	64658806	G	A	0.04		TTN
chr2B	64659455	G	A	0.03		TTN
chr2B	64659457	C	.	0.00		TTN
chr2B	64659730	C	G	0.03		TTN
chr2B	64660180	C	T	0.03		TTN
chr2B	64660547	T	G	0.03		TTN
chr2B	64660557	A	G	0.08		TTN
chr2B	64662061	G	A	0.01		TTN
chr2B	64662307	C	T	0.01		TTN
chr2B	64662511	C	A	0.01		TTN
chr2B	64663011	G	A	0.20		TTN
chr2B	64663388	C	T	0.05		TTN
chr2B	64664882	G	A	0.04		TTN
chr2B	64665373	C	G	0.36		TTN
chr2B	64665645	A	T	0.03		TTN
chr2B	64666071	G	A	0.28		TTN
chr2B	64666104	G	A	0.08		TTN
chr2B	64666124	C	T	0.05		TTN
chr2B	64666569	C	T	0.01		TTN
chr2B	64667967	C	T	0.01		TTN
chr2B	64667992	T	C	0.13		TTN
chr2B	64669005	A	G	0.03		TTN
chr2B	64669397	C	T	0.54		TTN
chr2B	64669420	G	A	0.01		TTN
chr2B	64669923	C	T	0.88		TTN
chr2B	64669986	C	T	0.08		TTN
chr2B	64669992	T	C	0.54		TTN
chr2B	64670220	T	C	0.88		TTN
chr2B	64670536	G	A	0.04		TTN
chr2B	64670598	G	A	0.07		TTN
chr2B	64670721	G	C	0.05		TTN
chr2B	64673581	G	T	0.08		TTN
chr2B	64673804	C	T	0.12		TTN
chr2B	64674840	A	G	0.89		TTN
chr2B	64675500	G	A	0.01		TTN
chr2B	64675799	T	C	0.07		TTN
chr2B	64677255	G	C	0.91		TTN
chr2B	64678263	A	G	0.31		TTN
chr2B	64679404	C	A	0.01		TTN
chr2B	64679687	C	T	0.20		TTN
chr2B	64679699	A	T	0.08		TTN
chr2B	64680753	G	A	0.19		TTN
chr2B	64682223	T	C	0.01		TTN
chr2B	64684320	T	C	0.01		TTN
chr2B	64684920	A	G	0.28		TTN
chr2B	64685649	G	A	0.01		TTN
chr2B	64685650	C	T	0.54		TTN
chr2B	64685893	C	T	0.04		TTN
chr2B	64686298	C	G	0.01		TTN
chr2B	64686917	G	A	0.66		TTN
chr2B	64687646	G	A	0.04		TTN
chr2B	64688378	T	C	0.09		TTN
chr2B	64688387	G	A	0.91		TTN
chr2B	64688703	C	T	0.08		TTN
chr2B	64688718	T	C	0.29		TTN
chr2B	64688954	T	A	0.04		TTN
chr2B	64689117	G	A	0.68		TTN
chr2B	64689392	T	G	0.09		TTN
chr2B	64689528	C	T	0.08		TTN
chr2B	64690766	C	A	0.04		TTN
chr2B	64690962	C	A	0.01		TTN
chr2B	64691900	T	C	0.01		TTN
chr2B	64692241	T	G	0.08		TTN
chr2B	64692274	A	G	0.26		TTN
chr2B	64692330	C	A	0.01		TTN
chr2B	64696880	A	G	0.01		TTN
chr2B	64696990	T	C	0.65		TTN
chr2B	64697260	C	T	0.09		TTN
chr2B	64697396	G	T	0.01		TTN
chr2B	64697446	C	T	0.04		TTN
chr2B	64699030	C	T	0.77		TTN
chr2B	64699606	G	T	0.21		TTN
chr2B	64699611	C	T	0.68		TTN
chr2B	64700082	C	G	0.12		TTN
chr2B	64700149	T	C	0.04		TTN
chr2B	64701833	G	A	0.01		TTN
chr2B	64702748	T	C	0.80		TTN
chr2B	64702816	C	.	0.00		TTN
chr2B	64702928	A	G	0.01		TTN
chr2B	64703142	A	G	0.03		TTN
chr2B	64703258	G	A	0.20		TTN
chr2B	64704700	G	A	0.66		TTN
chr2B	64704716	G	A	0.01		TTN
chr2B	64705221	C	T	0.09		TTN
chr2B	64705953	T	C	0.01		TTN
chr2B	64706036	C	A	0.01		TTN
chr2B	64706909	C	T	0.01		TTN
chr2B	64707091	A	G	0.80		TTN
chr2B	64707122	C	T	0.07		TTN
chr2B	64707416	G	A	0.68		TTN
chr2B	64707437	T	C	0.11		TTN
chr2B	64707473	A	G	0.11		TTN
chr2B	64707544	C	T	0.69		TTN
chr2B	64707610	C	T	0.39		TTN
chr2B	64707829	T	A	0.01		TTN
chr2B	64707871	C	T	0.01		TTN
chr2B	64707874	C	T	0.01		TTN
chr2B	64708926	A	G	0.69		TTN
chr2B	64709198	C	A	0.01		TTN
chr2B	64709442	G	A	0.80		TTN
chr2B	64709535	G	A	0.81		TTN
chr2B	64709579	C	A	0.01		TTN
chr2B	64709762	G	T	0.12		TTN
chr2B	64709976	T	C	0.66		TTN
chr2B	64710088	G	T	0.01		TTN
chr2B	64710896	G	A	0.03		TTN
chr2B	64711591	C	A	0.03		TTN
chr2B	64711826	C	T	0.31		TTN
chr2B	64712153	G	T	0.01		TTN
chr2B	64713363	G	A	0.01		TTN
chr2B	64714451	G	A	0.08		TTN
chr2B	64714531	C	T	0.01		TTN
chr2B	64714628	C	G	0.31		TTN
chr2B	64714894	G	A	0.68		TTN
chr2B	64717357	C	T	0.01		TTN
chr2B	64717437	C	A	0.05		TTN
chr2B	64718129	G	A	0.04		TTN
chr2B	64718464	T	A	0.29		TTN
chr2B	64718472	G	C	0.04		TTN
chr2B	64718986	T	A	0.01		TTN
chr2B	64722219	C	A	0.03		TTN
chr2B	64722351	G	C	0.03		TTN
chr2B	64722964	C	.	0.00		TTN
chr2B	64726695	C	A	0.05		TTN
chr2B	64729598	A	G	1.00		TTN
chr2B	64730314	T	A	0.03		TTN
chr2B	64730646	G	A	0.01		TTN
chr2B	64732650	C	T	0.20		TTN
chr2B	64733767	G	T	0.07		TTN
chr2B	64737892	C	A	0.01		TTN
chr2B	64738610	G	A	0.12		TTN
chr2B	64739650	G	T	0.08		TTN
chr2B	64743264	T	A	0.20		TTN
chr2B	64744701	A	G	0.01		TTN
chr2B	64744721	G	A	0.01		TTN
chr2B	64746913	G	T	0.01		TTN
chr2B	64747492	G	T	0.01		TTN
chr2B	64749014	C	G	0.58		TTN
chr2B	64749050	C	T	0.43		TTN
chr2B	64749245	C	T	0.58		TTN
chr2B	64749446	A	C	0.35		TTN
chr2B	64749833	G	A	0.10		TTN
chr2B	64749981	T	C	0.14		TTN
chr2B	64750171	C	A	0.01		TTN
chr2B	64750552	G	A	0.07		TTN
chr2B	64750584	C	G	0.01		TTN
chr2B	64750594	A	G	0.04		TTN
chr2B	64750950	G	T	0.43		TTN
chr2B	64750954	G	A	0.15		TTN
chr2B	64754843	C	T	0.11		TTN
chr2B	64754878	T	G	0.37		TTN
chr2B	64755213	T	G	0.20		TTN
chr2B	64755235	G	A	0.06		TTN
chr2B	64755625	C	T	0.23		TTN
chr2B	64759132	G	A	0.09		TTN
chr2B	64759161	A	G	0.12		TTN
chr2B	64759493	A	G	0.50		TTN
chr2B	64759918	G	C	0.11		TTN
chr2B	64761041	C	T	0.04		TTN
chr2B	64761248	T	C	0.54		TTN
chr2B	64761437	C	T	0.07		TTN
chr2B	64761831	C	G	0.03		TTN
chr2B	64761883	G	T	0.43		TTN
chr2B	64762758	T	C	0.58		TTN
chr2B	64763132	C	T	0.08		TTN
chr2B	64765027	A	G	0.57		TTN
chr2B	64767661	G	A	0.08		TTN
chr2B	64767673	G	A	0.08		TTN
chr2B	64769462	A	G	0.61		TTN
chr2B	64769575	T	C	0.64		TTN
chr2B	64772429	A	G	0.85		TTN
chr2B	64772451	G	A	0.05		TTN
chr2B	64772462	C	T	0.04		TTN
chr2B	64774671	C	T	0.21		TTN
chr2B	64775113	C	A	0.05		TTN
chr2B	64775148	G	T	0.05		TTN
chr2B	64775149	GTAGAACTTCCTCTTCCTCAGGTAGGACTTCCTCTTCCTCAGGTAGAACTTCCTCTTCCTCAGA	G	0.03		TTN
chr2B	64775153	AACTTCCTCTTCCTCAGGTAGG	A	0.08		TTN
chr2B	64775174	G	A,*	0.48	0.11	TTN
chr2B	64775270	T	A	0.22		TTN
chr2B	64775826	A	G	0.01		TTN
chr2B	64775918	C	T	0.08		TTN
chr2B	64776156	G	A	0.01		TTN
chr2B	64776196	C	T	0.85		TTN
chr2B	64777702	T	C	0.04		TTN
chr2B	64778854	G	T	0.01		TTN
chr2B	64780226	T	C	0.18		TTN
chr2B	64780259	C	T	0.56		TTN
chr2B	64780674	C	T	0.85		TTN
chr2B	64782375	A	G	0.03		TTN
chr2B	64785796	C	T	0.18		TTN
chr2B	64786194	C	T	0.88		TTN
chr2B	64786224	G	A	0.57		TTN
chr2B	64786395	G	A	0.15		TTN
chr2B	64786942	G	A	0.60		TTN
chr2B	64786976	C	T	0.81		TTN
chr2B	64791067	T	C	0.12		TTN
chr2B	64791756	C	G	0.03		TTN
chr2B	64792973	C	A	0.05		TTN
chr2B	64793013	C	A	0.01		TTN
chr2B	64793208	G	A	0.01		TTN
chr2B	64793311	G	.	0.00		TTN
chr2B	64794270	G	A	0.01		TTN
chr2B	64798775	T	C	0.01		TTN
chr2B	64800982	G	A	0.04		TTN
chr2B	64801260	A	C	0.04		TTN
chr2B	64801411	C	A	0.01		TTN
chr2B	64803334	T	C	0.22		TTN
chr2B	64803605	C	T	0.20		TTN
chr2B	64807523	C	T	0.05		TTN
chr2B	64807586	C	G	0.01		TTN
chr2B	64807849	A	G	0.08		TTN
chr2B	64807972	G	A	0.04		TTN
chr2B	64808832	G	A	0.05		TTN
chr2B	64808937	G	A	0.58		TTN
chr2B	64809130	T	C	0.39		TTN
chr2B	64809216	C	A	0.07		TTN
chr2B	64809863	A	C	0.05		TTN
chr2B	64810838	T	G	0.03		TTN
chr2B	64810841	A	G	0.73		TTN
chr2B	64811051	G	A	0.04		TTN
chr2B	64811261	A	C	0.01		TTN
chr2B	64812372	G	T	0.01		TTN
chr2B	64812464	C	T	0.01		TTN
chr2B	64814719	C	T	0.08		TTN
chr2B	64814792	T	C	0.08		TTN
chr2B	64815216	T	C	0.01		TTN
chr2B	64815271	G	A	0.08		TTN
chr2B	64815451	G	A	0.01		TTN
chr2B	64815452	G	A	0.01		TTN
chr2B	64815956	G	A	0.01		TTN
chr2B	64816427	T	C	0.01		TTN
chr2B	64816502	G	A	0.85		TTN
chr2B	64816511	A	G	0.04		TTN
chr2B	64816867	G	C	0.01		TTN
chr2B	64816961	A	C	0.68		TTN
chr2B	64817713	T	C	0.04		TTN
chr2B	64818697	T	C	0.01		TTN
chr2B	64819165	G	A	0.01		TTN
chr2B	64819423	G	A	0.27		TTN
chr2B	64820329	A	G	0.58		TTN
chr2B	64822063	C	T	0.01		TTN
chr2B	64822256	C	G	0.39		TTN
chr2B	64822453	A	G	0.01		TTN
chr2B	64822517	G	A	0.01		TTN
chr2B	64822590	C	T	0.12		TTN
chr2B	64822634	T	C	0.85		TTN
chr2B	64823845	C	T	0.27		TTN
chr2B	64823923	G	T	0.23		TTN
chr2B	64823988	C	.	0.00		TTN
chr2B	64824271	C	T	0.01		TTN
chr2B	64824296	G	A	0.11		TTN
chr2B	64824914	C	T	0.01		TTN
chr2B	64825683	T	A	0.89		TTN
chr2B	64825839	C	T	0.58		TTN
chr2B	64826168	G	A	0.14		TTN
chr2B	64826488	T	C	0.38		TTN
chr2B	64826775	T	C	0.04		TTN
chr2B	64828384	G	T	0.11		TTN
chr2B	64828623	T	C	0.05		TTN
chr2B	64828628	T	C	0.03		TTN
chr2B	64828757	A	G	0.85		TTN
chr2B	64830338	C	T	0.01		TTN
chr2B	64830368	A	C	0.07		TTN
chr2B	64831013	A	G	0.01		TTN
chr2B	64831081	C	T	0.01		TTN
chr2B	64831591	G	.	0.00		TTN
chr2B	64832267	G	T	0.01		TTN
chr2B	64832335	C	G	0.39		TTN
chr2B	64834902	C	A	0.01		TTN
chr2B	64835816	C	G	0.09		TTN
chr2B	64835871	G	A	0.08		TTN
chr2B	64836029	G	C	0.01		TTN
chr2B	64836232	C	T	0.54		TTN
chr2B	64836662	G	A	0.28		TTN
chr2B	64836703	C	A	0.04		TTN
chr2B	64836770	C	T	0.09		TTN
chr2B	64836789	A	G	0.09		TTN
chr2B	64836845	C	T	0.53		TTN
chr2B	64837332	C	T	0.04		TTN
chr2B	64837503	C	T	0.18		TTN
chr2B	64837855	T	C	0.82		TTN
chr2B	64838104	G	A	0.39		TTN
chr2B	64842530	C	T	0.22		TTN
chr2B	64842648	C	G	0.05		TTN
chr2B	64842677	T	C	0.05		TTN
chr2B	64842961	G	T	0.18		TTN
chr2B	64843019	G	C	0.34		TTN
chr2B	64843028	C	T	0.33		TTN
chr2B	64843195	A	G	0.22		TTN
chr2B	64843209	G	A	0.09		TTN
chr2B	64843294	C	T	0.81		TTN
chr2B	64843543	T	C	0.85		TTN
chr2B	64843630	G	A	0.01		TTN
chr2B	64843667	C	T	0.01		TTN
chr2B	64843811	ACT	A	0.06		TTN
chr2B	64843812	C	A,*	0.95	0.04	TTN
chr2B	64843865	C	T	0.01		TTN
chr2B	64843921	C	T	0.01		TTN
chr2B	64844134	C	G	0.84		TTN
chr2B	64844189	G	A	0.11		TTN
chr2B	64844476	A	C	0.11		TTN
chr2B	64844533	C	T	0.03		TTN
chr2B	64844641	G	A	0.01		TTN
chr2B	64844939	C	G	0.08		TTN
chr2B	64844978	T	A	0.07		TTN
chr2B	64845048	G	A	0.04		TTN
chr2B	64845059	T	C	0.01		TTN
chr2B	64845075	A	G	0.15		TTN
chr2B	64845080	T	G	0.12		TTN
chr2B	64845129	A	G	0.12		TTN
chr2B	64845151	C	A	0.01		TTN
chr2B	64845648	A	C	0.14		TTN
chr2B	64845663	A	G	0.12		TTN
chr2B	64845930	A	C	0.22		TTN
chr2B	64846091	G	A	0.22		TTN
chr2B	64846132	C	A	0.22		TTN
chr2B	64846477	T	C	0.84		TTN
chr2B	64846593	C	T	0.86		TTN
chr2B	64846718	G	C	0.08		TTN
chr2B	64846720	TCTGGGA	.	0.00		TTN
chr2B	64846726	A	T	0.08		TTN
chr2B	64846730	G	A	0.06		TTN
chr2B	64846789	G	A	0.50		TTN
chr2B	64846977	A	G	0.14		TTN
chr2B	64847353	T	C	0.07		TTN
chr2B	64847367	T	C	0.33		TTN
chr2B	64847373	A	G	0.23		TTN
chr2B	64847384	C	A	0.01		TTN
chr2B	64847404	A	G	0.22		TTN
chr2B	64847614	T	G	0.09		TTN
chr2B	64847661	T	G	0.49		TTN
chr2B	64847702	C	G	0.22		TTN
chr2B	64847720	C	T	0.15		TTN
chr2B	64847742	T	C	0.15		TTN
chr2B	64847872	C	T	0.19		TTN
chr2B	64847875	G	A	0.19		TTN
chr2B	64848050	T	C	0.12		TTN
chr2B	64848056	C	T	0.01		TTN
chr2B	64848199	C	T	0.70		TTN
chr2B	64848413	G	A	0.15		TTN
chr2B	64848415	T	C	0.85		TTN
chr2B	64848495	A	G	0.12		TTN
chr2B	64848511	T	C	0.35		TTN
chr2B	64848539	G	T	0.01		TTN
chr2B	64853024	G	A	0.11		TTN
chr2B	64853043	C	T	0.01		TTN
chr2B	64853044	C	T	0.01		TTN
chr2B	64853140	G	A	0.70		TTN
chr2B	64853211	A	G	0.07		TTN
chr2B	64853395	T	C	0.69		TTN
chr2B	64855715	C	A	0.01		TTN
chr2B	64861325	C	T	0.08		TTN
chr2B	64863018	A	G	0.84		TTN
chr2B	64864367	C	T	0.05		TTN
chr2B	64865280	T	G	0.03		TTN
chr2B	64865293	T	C	0.10		TTN
chr2B	64866711	G	A	0.12		TTN
chr2B	64866780	C	T	0.01		TTN
chr2B	64866783	A	C	0.01		TTN
chr2B	64866810	T	A	0.36		TTN
chr2B	64867095	T	C	0.15		TTN
chr2B	64867937	G	A	0.11		TTN
chr2B	64869842	G	T	0.01		TTN
chr2B	64869930	C	T	0.14		TTN
chr2B	64870146	T	C	0.01		TTN
chr2B	64870224	C	A	0.05		TTN
chr2B	64871022	A	G	0.11		TTN
chr2B	64871690	G	A	0.85		TTN
chr2B	64871732	T	C	0.38		TTN
chr2B	64872419	A	G	0.38		TTN
chr2B	64872708	G	A	0.01		TTN
chr2B	64873100	A	G	0.22		TTN
chr2B	64873849	C	T	0.80		TTN
chr2B	64874332	C	T	0.01		TTN
chr2B	64875497	C	T	0.08		TTN
chr2B	64875599	T	C	0.11		TTN
chr2B	64875635	A	G	0.09		TTN
chr2B	64875930	C	T	0.85		TTN
chr2B	64878834	C	T	0.03		TTN
chr2B	64879170	G	A	0.82		TTN
chr2B	64880297	A	G	0.83		TTN
chr2B	64880689	T	C	0.86		TTN
chr2B	64880824	A	C	0.87		TTN
chr2B	64882263	G	A	0.15		TTN
chr2B	64882408	G	A	0.12		TTN
chr2B	64886005	T	C	0.09		TTN
chr2B	64886647	C	T	0.01		TTN
chr2B	64888642	G	A	0.11		TTN
chr2B	64888691	T	C	0.78		TTN
chr2B	64891061	A	T	0.01		TTN
chr2B	64891530	G	A	0.07		TTN
chr2B	64891559	C	T	0.01		TTN
chr2B	64896979	C	T	0.07		TTN
chr2B	64897179	C	T	0.01		TTN
chr2B	64898801	C	T	0.08		TTN
chr2B	64901128	G	A	0.08		TTN
chr2B	64901165	G	.	0.00		TTN
chr2B	75473821	G	T	0.01		COL3A1
chr2B	75483916	C	T	0.74		COL3A1
chr2B	75487141	C	T	0.03		COL3A1
chr2B	75488435	T	C	0.25		COL3A1
chr2B	75488470	T	G	0.01		COL3A1
chr2B	75489166	C	G	0.05		COL3A1
chr2B	75490120	G	A	0.73		COL3A1
chr2B	75491998	T	C	0.03		COL3A1
chr2B	75492329	A	G	0.01		COL3A1
chr2B	75492341	T	C	0.01		COL3A1
chr2B	75492356	C	T	0.04		COL3A1
chr2B	75492927	A	C	0.86		COL3A1
chr2B	75492977	G	A	0.14		COL3A1
chr2B	75493177	A	C	0.01		COL3A1
chr2B	75493201	T	C	0.03		COL3A1
chr2B	75493413	T	C	0.10		COL3A1
chr2B	75493699	T	C	0.64		COL3A1
chr2B	75493923	C	A	0.01		COL3A1
chr2B	75494579	T	C	0.05		COL3A1
chr2B	75494627	C	T	0.05		COL3A1
chr2B	75495003	C	T	0.07		COL3A1
chr2B	75495325	C	T	0.07		COL3A1
chr2B	75495860	A	G	0.21		COL3A1
chr2B	75495869	T	C	0.07		COL3A1
chr2B	75496443	T	C	0.54		COL3A1
chr2B	75496950	T	A	0.13		COL3A1
chr2B	75498214	C	T	0.01		COL3A1
chr2B	75500148	C	A	0.64		COL3A1
chr2B	75502496	T	C	0.07		COL3A1
chr2B	75502755	T	A	0.54		COL3A1
chr2B	75504971	G	T	0.01		COL3A1
chr2B	75505163	C	T	0.07		COL3A1
chr2B	75505706	C	T	0.01		COL3A1
chr2B	75506283	G	T	0.01		COL3A1
chr2B	75506348	T	G	0.66		COL3A1
chr2B	75507789	C	T	0.03		COL3A1
chr2B	75507825	C	T	0.67		COL3A1
chr2B	75507957	C	A	0.01		COL3A1
chr2B	75509072	G	A	0.64		COL3A1
chr2B	75509082	G	A	0.01		COL3A1
chr2B	75510484	A	G	0.01		COL3A1
chr2B	75531487	C	.	0.00		COL5A2
chr2B	75533152	T	C	0.03		COL5A2
chr2B	75535903	T	C	0.85		COL5A2
chr2B	75536032	G	T	0.05		COL5A2
chr2B	75538141	G	A	0.04		COL5A2
chr2B	75541676	G	A	0.16		COL5A2
chr2B	75544673	C	A	0.01		COL5A2
chr2B	75544688	G	T	0.04		COL5A2
chr2B	75544689	T	C	0.03		COL5A2
chr2B	75547849	G	A	0.03		COL5A2
chr2B	75547937	A	G	0.82		COL5A2
chr2B	75549475	A	G	0.11		COL5A2
chr2B	75549929	C	A	0.01		COL5A2
chr2B	75550461	C	T	0.01		COL5A2
chr2B	75553903	G	T	0.03		COL5A2
chr2B	75553918	T	C	0.01		COL5A2
chr2B	75554933	T	G	0.64		COL5A2
chr2B	75555323	T	A	0.03		COL5A2
chr2B	75557198	T	C	0.01		COL5A2
chr2B	75559319	C	A	0.23		COL5A2
chr2B	75559321	A	C	0.12		COL5A2
chr2B	75559336	G	T	0.01		COL5A2
chr2B	75559359	A	T	0.62		COL5A2
chr2B	75559404	G	T	0.01		COL5A2
chr2B	75564666	C	T	0.03		COL5A2
chr2B	75564788	G	A	0.01		COL5A2
chr2B	75568616	A	C	0.01		COL5A2
chr2B	75577603	C	T	0.01		COL5A2
chr2B	75581703	C	T	0.09		COL5A2
chr2B	75581745	T	C	0.86		COL5A2
chr2B	75581755	T	A	0.08		COL5A2
chr2B	75588866	A	G	0.82		COL5A2
chr2B	75595252	C	T	0.03		COL5A2
chr2B	75596614	T	C	0.14		COL5A2
chr2B	75596685	T	C	0.88		COL5A2
chr2B	75600685	T	C	0.01		COL5A2
chr2B	106498029	T	C	0.85		DES
chr2B	106498038	G	A	0.13		DES
chr2B	106498374	G	A	0.03		DES
chr2B	106498396	C	A	0.12		DES
chr2B	106498416	G	T	0.03		DES
chr2B	106498419	A	G	0.84		DES
chr2B	106498521	G	A	0.07		DES
chr2B	106499593	G	C	0.09		DES
chr2B	106500896	G	T	0.01		DES
chr2B	106503284	A	G	0.99		DES
chr3	6774481	A	G	0.02		TMEM43
chr3	6774507	C	G	0.17		TMEM43
chr3	6774535	G	T	0.16		TMEM43
chr3	6774555	G	C	0.19		TMEM43
chr3	6778737	C	T	0.08		TMEM43
chr3	6778791	C	T	0.54		TMEM43
chr3	6780230	C	T	0.03		TMEM43
chr3	6780907	T	G	0.03		TMEM43
chr3	6783023	C	T	0.03		TMEM43
chr3	6783092	T	.	0.00		TMEM43
chr3	6785136	G	C	0.53		TMEM43
chr3	6785145	T	C	0.53		TMEM43
chr3	6791012	A	C	0.53		TMEM43
chr3	14109214	G	A	0.01		MYLK
chr3	14109242	C	T	0.27		MYLK
chr3	14164052	T	A	0.27		MYLK
chr3	14164147	C	T	0.22		MYLK
chr3	14165164	G	A	0.24		MYLK
chr3	14166545	T	C	0.96		MYLK
chr3	14166613	A	C	0.01		MYLK
chr3	14166675	C	T	0.01		MYLK
chr3	14166677	A	G	0.29		MYLK
chr3	14168708	T	C	0.38		MYLK
chr3	14169923	A	G	0.01		MYLK
chr3	14169983	G	T	0.14		MYLK
chr3	14170026	G	C	0.36		MYLK
chr3	14170101	G	A	0.04		MYLK
chr3	14170308	G	A	0.38		MYLK
chr3	14170321	G	A	0.36		MYLK
chr3	14171036	C	T	0.15		MYLK
chr3	14177992	G	A	0.01		MYLK
chr3	14178037	A	T	0.05		MYLK
chr3	14181865	G	A	0.01		MYLK
chr3	14194199	C	T	0.03		MYLK
chr3	14194201	A	G	0.68		MYLK
chr3	14202654	G	T	0.04		MYLK
chr3	14203185	G	A	0.07		MYLK
chr3	14203397	C	A	0.18		MYLK
chr3	14203537	G	A	0.14		MYLK
chr3	14203574	C	T	0.03		MYLK
chr3	14203583	G	C	0.21		MYLK
chr3	14203686	T	C	0.01		MYLK
chr3	14203714	G	A	0.01		MYLK
chr3	14203716	G	A	0.32		MYLK
chr3	14203759	G	A	0.01		MYLK
chr3	14203800	G	A	0.08		MYLK
chr3	14203805	A	C	0.03		MYLK
chr3	14203811	A	C	0.41		MYLK
chr3	14203848	C	T	0.13		MYLK
chr3	14203880	G	A	0.12		MYLK
chr3	14211314	T	G	0.01		MYLK
chr3	14211341	C	T	0.01		MYLK
chr3	14238478	G	A	0.01		MYLK
chr3	14241463	C	T	0.01		MYLK
chr3	14248343	G	A	0.96		MYLK
chr3	14248394	T	C	0.99		MYLK
chr3	14248395	G	A	0.01		MYLK
chr3	14256638	G	A	0.01		MYLK
chr3	14256725	G	A	0.19		MYLK
chr3	14256880	A	G	0.07		MYLK
chr3	14265555	C	A	0.01		MYLK
chr3	14276279	C	T	0.53		MYLK
chr3	14276348	T	C	0.76		MYLK
chr3	14278998	G	A	0.08		MYLK
chr3	14285645	A	C	0.15		MYLK
chr3	14291628	T	C	0.49		MYLK
chr3	14291679	C	T	0.08		MYLK
chr3	14291808	C	T	0.03		MYLK
chr3	55887866	G	A	0.58		VHL
chr3	55892413	C	G	0.41		VHL
chr3	55892594	C	G	0.03		VHL
chr3	57316746	G	A	0.06		CAV3
chr3	57316821	G	A	0.07		CAV3
chr3	57328395	A	G	0.86		CAV3
chr3	57328433	C	T	0.30		CAV3
chr3	89351177	C	T	0.01		TNNC1
chr3	89351913	T	C	0.53		TNNC1
chr3	89405808	C	T	0.53		DNAH1
chr3	89406047	C	T	0.01		DNAH1
chr3	89408289	G	A	0.94		DNAH1
chr3	89408621	A	G	0.50		DNAH1
chr3	89409360	C	G	0.01		DNAH1
chr3	89409414	G	T	0.01		DNAH1
chr3	89409629	G	C	0.01		DNAH1
chr3	89410013	G	C	0.01		DNAH1
chr3	89410106	C	G	0.51		DNAH1
chr3	89410558	A	G	0.36		DNAH1
chr3	89411629	G	A	0.01		DNAH1
chr3	89412546	C	T	0.01		DNAH1
chr3	89414064	C	T	0.05		DNAH1
chr3	89415524	C	T	0.53		DNAH1
chr3	89416583	G	A	0.04		DNAH1
chr3	89421160	A	G	0.94		DNAH1
chr3	89426449	T	C	0.92		DNAH1
chr3	89426480	A	G	0.37		DNAH1
chr3	89429698	C	T	0.04		DNAH1
chr3	89429792	G	T	0.01		DNAH1
chr3	89429795	G	C	0.06		DNAH1
chr3	89432049	C	T	0.01		DNAH1
chr3	89432053	G	T	0.03		DNAH1
chr3	89432717	G	T	0.40		DNAH1
chr3	89432742	C	T	0.01		DNAH1
chr3	89432771	A	G	0.72		DNAH1
chr3	89432814	A	G	0.11		DNAH1
chr3	89432817	G	A	0.05		DNAH1
chr3	89433009	G	A	0.06		DNAH1
chr3	89433069	G	A	0.01		DNAH1
chr3	89433109	G	A	0.04		DNAH1
chr3	89434307	A	G	0.56		DNAH1
chr3	89434308	T	C	0.56		DNAH1
chr3	89435120	C	T	0.39		DNAH1
chr3	89436307	G	C	0.36		DNAH1
chr3	89440121	G	C	0.03		DNAH1
chr3	89440181	G	A	0.04		DNAH1
chr3	89440241	G	A	0.03		DNAH1
chr3	89441992	G	A	0.03		DNAH1
chr3	89442105	C	T	0.15		DNAH1
chr3	89442622	T	C	0.24		DNAH1
chr3	89442688	C	T	0.01		DNAH1
chr3	89442696	C	G	0.04		DNAH1
chr3	89442706	G	T	0.01		DNAH1
chr3	89442708	G	A	0.07		DNAH1
chr3	89443402	C	T	0.01		DNAH1
chr3	89447135	G	T,A	0.36	0.06	DNAH1
chr3	89447368	G	A	0.11		DNAH1
chr3	89447373	G	A	0.03		DNAH1
chr3	89447395	G	A	0.01		DNAH1
chr3	89448314	A	G	0.94		DNAH1
chr3	89448340	A	G	0.04		DNAH1
chr3	89448345	C	T	0.04		DNAH1
chr3	89448354	G	C	0.04		DNAH1
chr3	89448359	G	C	0.04		DNAH1
chr3	89448387	T	C	0.01		DNAH1
chr3	89448392	A	G,C	0.38	0.05	DNAH1
chr3	89448422	G	A	0.29		DNAH1
chr3	89448435	C	T	0.01		DNAH1
chr3	89448452	C	T	0.23		DNAH1
chr3	89450151	G	A	0.01		DNAH1
chr3	89451455	C	A	0.01		DNAH1
chr3	89451465	G	A	0.01		DNAH1
chr3	89451466	C	G	0.01		DNAH1
chr3	89451481	C	A	0.07		DNAH1
chr3	89451525	T	C	0.04		DNAH1
chr3	89451532	C	T	0.41		DNAH1
chr3	89451549	G	A	0.07		DNAH1
chr3	89451569	G	A	0.14		DNAH1
chr3	89451585	T	C	0.04		DNAH1
chr3	89451616	G	A	0.36		DNAH1
chr3	89451625	G	C	0.36		DNAH1
chr3	89451630	C	T	0.05		DNAH1
chr3	89451647	T	C	0.20		DNAH1
chr3	89451648	G	A	0.20		DNAH1
chr3	89451671	G	A	0.05		DNAH1
chr3	89451675	C	T	0.06		DNAH1
chr3	89451681	C	T	0.06		DNAH1
chr3	89451682	G	A	0.04		DNAH1
chr3	89451693	G	A	0.01		DNAH1
chr3	89451811	C	T	0.23		DNAH1
chr3	89451812	G	A	0.01		DNAH1
chr3	89451845	G	A	0.38		DNAH1
chr3	89451868	C	T	0.05		DNAH1
chr3	89451875	G	A	0.11		DNAH1
chr3	89451902	T	C	0.33		DNAH1
chr3	89451909	C	A	0.32		DNAH1
chr3	89451932	C	T	0.38		DNAH1
chr3	89453048	T	C	0.41		DNAH1
chr3	89454553	C	T	0.03		DNAH1
chr3	89455852	C	T	0.51		DNAH1
chr3	89457153	G	A	0.01		DNAH1
chr3	89458417	A	G	0.03		DNAH1
chr3	89458429	C	.	0.00		DNAH1
chr3	89459462	C	T	0.42		DNAH1
chr3	89473595	G	A	0.42		DNAH1
chr3	89477989	C	T	0.01		DNAH1
chr3	91548369	T	C	0.03		ZMYND10
chr3	91549644	A	G	0.04		ZMYND10
chr3	91550152	G	A	0.05		ZMYND10
chr3	91550984	G	C	0.13		ZMYND10
chr3	91551017	C	T	0.01		ZMYND10
chr3	91551349	G	A	0.03		ZMYND10
chr3	91551439	A	T	0.01		ZMYND10
chr3	91551804	G	A	0.09		ZMYND10
chr3	95045608	G	A	0.33		MYL3
chr3	95046632	A	G	0.49		MYL3
chr3	95046851	G	A	0.03		MYL3
chr3	103303349	G	A	0.09		SCN5A
chr3	103303363	G	A	0.01		SCN5A
chr3	103303423	G	A	0.01		SCN5A
chr3	103306186	A	G	0.03		SCN5A
chr3	103330469	G	C	0.32		SCN5A
chr3	103330523	T	C	0.01		SCN5A
chr3	103331812	C	A	0.01		SCN5A
chr3	103331847	C	G	0.31		SCN5A
chr3	103332681	C	T	0.20		SCN5A
chr3	103332773	C	G	0.01		SCN5A
chr3	103332798	C	T	0.32		SCN5A
chr3	103338689	G	A	0.09		SCN5A
chr3	103355383	C	A	0.84		SCN5A
chr3	103355441	G	A	0.01		SCN5A
chr3	103355493	T	C	0.50		SCN5A
chr3	103355565	G	A	0.01		SCN5A
chr3	103355618	C	T	0.04		SCN5A
chr3	103357247	G	A	0.35		SCN5A
chr3	103357273	G	A	0.08		SCN5A
chr3	103357347	G	A	0.15		SCN5A
chr3	103357369	A	G	0.31		SCN5A
chr3	103371499	G	A	0.01		SCN5A
chr3	103375492	C	T	0.01		SCN5A
chr3	103377473	G	A	0.04		SCN5A
chr3	103377680	C	T	0.01		SCN5A
chr3	103380626	G	A	0.01		SCN5A
chr3	103382108	G	.	0.00		SCN5A
chr3	103382199	G	T	0.08		SCN5A
chr3	103383425	A	C	0.20		SCN5A
chr3	103386385	G	A	0.03		SCN5A
chr3	103386589	G	A	0.03		SCN5A
chr3	103386793	G	A	0.08		SCN5A
chr3	103387141	C	A	0.01		SCN5A
chr3	103387427	C	G	0.06		SCN5A
chr3	103387463	C	G	0.01		SCN5A
chr3	104903372	G	A	0.04		MLH1
chr3	104903796	T	C	0.04		MLH1
chr3	104903843	A	G	0.04		MLH1
chr3	104904824	G	T	0.07		MLH1
chr3	104927596	T	C	0.04		MLH1
chr3	104927857	A	G	0.87		MLH1
chr3	104927900	C	T	0.03		MLH1
chr3	104933196	G	A	0.04		MLH1
chr3	104938497	G	T	0.04		MLH1
chr3	104940879	A	G	0.04		MLH1
chr3	104941132	G	A	0.16		MLH1
chr3	104943904	T	C	0.04		MLH1
chr3	104948311	C	A	0.04		MLH1
chr3	104948354	T	C	0.01		MLH1
chr3	104956156	A	G	0.05		MLH1
chr3	104956183	T	C	0.04		MLH1
chr3	104959278	C	T	0.03		MLH1
chr3	111403184	G	A	0.05		TGFBR2
chr3	111403208	C	T	0.13		TGFBR2
chr3	111405129	C	T	0.01		TGFBR2
chr3	111405130	C	T	0.03		TGFBR2
chr3	111405162	C	T	0.18		TGFBR2
chr3	111405183	T	C	0.19		TGFBR2
chr3	111405252	C	T	0.16		TGFBR2
chr3	111405275	G	A	0.15		TGFBR2
chr3	111405558	A	G	0.78		TGFBR2
chr3	111426883	A	G	0.84		TGFBR2
chr3	111470073	C	T	0.02		TGFBR2
chr3	178287679	G	A	0.04		TTC14
chr3	178287682	G	A	0.01		TTC14
chr3	178287790	A	G	0.12		TTC14
chr3	178289071	A	G	0.97		TTC14
chr3	178289436	C	T	0.31		TTC14
chr3	178290865	A	G	0.01		TTC14
chr3	178290874	G	A	0.24		TTC14
chr3	178291066	A	G	0.99		TTC14
chr3	178292335	G	A	0.01		TTC14
chr3	178293327	G	T	0.01		TTC14
chr3	178294204	C	T	0.01		TTC14
chr3	178294340	G	A	0.14		TTC14
chr3	178294719	G	A	0.01		TTC14
chr3	178294806	T	G	0.07		TTC14
chr3	178294869	C	T	0.30		TTC14
chr3	178294887	C	G	0.07		TTC14
chr3	178294911	T	A	0.03		TTC14
chr3	178294992	A	G	0.20		TTC14
chr3	178301050	C	T	0.01		CCDC39
chr3	178301051	G	A	0.05		CCDC39
chr3	178301069	C	G	0.01		CCDC39
chr3	178301401	C	T	0.01		CCDC39
chr3	178303789	T	C	0.03		CCDC39
chr3	178342939	G	C	0.01		CCDC39
chr3	178345517	C	T	0.01		CCDC39
chr3	178350212	C	T	0.03		CCDC39
chr3	178351446	T	C	0.01		CCDC39
chr3	178370039	G	A	0.07		CCDC39
chr3	178370047	C	T	0.01		CCDC39
chr4	87146337	G	A	0.03		FAM13A
chr4	87147904	A	C	0.04		FAM13A
chr4	87147937	A	C	0.03		FAM13A
chr4	87156433	C	T	0.01		FAM13A
chr4	87156471	A	G	0.01		FAM13A
chr4	87157792	G	.	0.00		FAM13A
chr4	87157801	C	G	0.01		FAM13A
chr4	87158620	A	G	0.09		FAM13A
chr4	87176026	C	T	0.03		FAM13A
chr4	87176461	G	A	0.03		FAM13A
chr4	87189626	C	T	0.03		FAM13A
chr4	87189722	C	G	0.01		FAM13A
chr4	87189766	T	C	0.01		FAM13A
chr4	87196273	G	A	0.49		FAM13A
chr4	87196297	C	T	0.07		FAM13A
chr4	87196305	T	C	0.53		FAM13A
chr4	87213552	T	C	0.70		FAM13A
chr4	87231505	T	C	0.09		FAM13A
chr4	87231561	G	A	0.85		FAM13A
chr4	87259644	G	C	0.03		FAM13A
chr4	87338869	A	C	0.08		FAM13A
chr4	87391394	T	C	0.54		FAM13A
chr4	87421523	C	T	0.03		FAM13A
chr4	87421684	C	T	0.04		FAM13A
chr4	87432795	C	T	0.04		FAM13A
chr4	87432796	A	C	0.01		FAM13A
chr4	87466533	A	C	0.03		FAM13A
chr4	87466617	G	A	0.04		FAM13A
chr4	117876279	G	A	0.12		MYOZ2
chr4	117882474	A	G	0.57		MYOZ2
chr4	117882495	G	A	0.99		MYOZ2
chr4	117904441	G	T	0.01		MYOZ2
chr4	143413691	C	A	0.01		HHIP
chr4	143414495	G	A	0.03		HHIP
chr4	143459968	C	T	0.30		HHIP
chr4	143461735	G	A	0.03		HHIP
chr4	143467796	T	A	0.69		HHIP
chr4	143488240	C	T	0.01		HHIP
chr4	143488275	C	T	0.01		HHIP
chr4	143488276	G	A	0.03		HHIP
chr4	143488318	C	T	0.03		HHIP
chr4	143491215	C	G	0.13		HHIP
chr5	53017115	C	T	0.18		CCNO
chr5	53017133	G	T	0.02		CCNO
chr5	53017249	G	.	0.00		CCNO
chr5	53017437	G	A	0.04		CCNO
chr5	53018807	G	A	0.08		CCNO
chr5	53018906	G	C	0.94		CCNO
chr5	53019060	C	T	0.03		CCNO
chr5	53019111	C	T	0.18		CCNO
chr5	53019148	T	G	0.03		CCNO
chr5	109709533	C	T	0.35		APC
chr5	109721227	C	T	0.07		APC
chr5	109730928	G	C	0.31		APC
chr5	109749784	C	T	0.01		APC
chr5	109749826	A	G	0.05		APC
chr5	109765399	C	T	0.05		APC
chr5	109768213	C	G	0.11		APC
chr5	109768440	C	G	0.09		APC
chr5	109768563	G	C	0.08		APC
chr5	109768681	C	T	0.59		APC
chr5	109768706	A	C	0.01		APC
chr5	109768732	T	C	0.01		APC
chr5	109768800	A	G	0.59		APC
chr5	109769595	C	A	0.01		APC
chr5	109769654	C	T	0.03		APC
chr5	109769686	C	T	0.03		APC
chr5	109769797	A	T	0.15		APC
chr5	109770034	C	T	0.03		APC
chr5	109770193	A	G	0.69		APC
chr5	109770367	T	C	0.58		APC
chr5	109770385	G	C	0.03		APC
chr5	109770457	A	C	0.01		APC
chr5	109770635	A	T	0.11		APC
chr5	109770660	C	G	0.03		APC
chr5	109770993	A	G	0.09		APC
chr5	109771763	A	T	0.01		APC
chr5	109771764	A	T	0.01		APC
chr5	109771765	A	T	0.01		APC
chr5	109772009	G	T	0.69		APC
chr5	109772383	G	A	0.61		APC
chr5	109772607	G	A	0.01		APC
chr5	109772616	C	T	0.01		APC
chr5	109772629	C	T	0.01		APC
chr5	109772719	A	C	0.09		APC
chr5	109773097	G	A	0.69		APC
chr5	109773420	C	A	0.07		APC
chr5	109773560	C	A	0.03		APC
chr5	109773625	G	A	0.03		APC
chr5	109774141	T	C	0.74		APC
chr5	109774204	T	A	0.01		APC
chr5	109774425	A	G	0.01		APC
chr5	125433459	G	C	0.03		FBN2
chr5	125433569	C	T	0.03		FBN2
chr5	125435776	G	T	0.05		FBN2
chr5	125437539	G	A	0.67		FBN2
chr5	125446043	G	A	0.03		FBN2
chr5	125447848	T	C	0.03		FBN2
chr5	125448595	A	G	0.96		FBN2
chr5	125450033	C	A	0.06		FBN2
chr5	125450111	T	C	0.07		FBN2
chr5	125452626	G	A	0.06		FBN2
chr5	125452686	G	A	0.04		FBN2
chr5	125454135	C	G	0.53		FBN2
chr5	125454171	T	C	0.10		FBN2
chr5	125463791	T	C	0.12		FBN2
chr5	125463849	G	T	0.01		FBN2
chr5	125463865	C	T	0.03		FBN2
chr5	125463885	C	G	0.01		FBN2
chr5	125469249	T	C	0.01		FBN2
chr5	125472948	A	G	0.04		FBN2
chr5	125473788	T	C	0.01		FBN2
chr5	125475116	T	C	0.69		FBN2
chr5	125477203	G	C	0.03		FBN2
chr5	125477236	C	T	0.08		FBN2
chr5	125477924	C	T	0.03		FBN2
chr5	125479185	G	A	0.07		FBN2
chr5	125479277	A	G	0.04		FBN2
chr5	125479278	C	T	0.01		FBN2
chr5	125479840	T	G	0.04		FBN2
chr5	125498240	G	A	0.05		FBN2
chr5	125498264	T	C	0.92		FBN2
chr5	125498279	T	C	0.88		FBN2
chr5	125500601	A	G	0.23		FBN2
chr5	125502793	T	C	0.54		FBN2
chr5	125502853	G	A	0.64		FBN2
chr5	125503153	G	.	0.00		FBN2
chr5	125503631	A	G	0.96		FBN2
chr5	125512045	T	C	0.05		FBN2
chr5	125512148	G	A	0.01		FBN2
chr5	125513216	A	G	0.03		FBN2
chr5	125516998	C	T	0.04		FBN2
chr5	125517098	C	T	0.01		FBN2
chr5	125517631	G	T	0.25		FBN2
chr5	125529379	A	T	0.03		FBN2
chr5	125529424	T	A	0.03		FBN2
chr5	125559565	A	C	0.01		FBN2
chr5	125559569	G	C	0.01		FBN2
chr5	125559571	A	T	0.01		FBN2
chr5	125559573	C	T	0.01		FBN2
chr5	125559576	G	C	0.01		FBN2
chr5	125560709	G	T	0.06		FBN2
chr5	125560718	A	G	0.64		FBN2
chr5	125562717	A	G	0.74		FBN2
chr5	125576266	C	T	0.01		FBN2
chr5	125576267	A	T	0.01		FBN2
chr5	125613341	C	T	0.38		FBN2
chr5	125631185	A	C	0.01		FBN2
chr5	135140141	C	T	0.03		MYOT
chr5	135145360	C	G	0.01		MYOT
chr5	135146976	G	A	0.04		MYOT
chr5	135146992	T	C	0.14		MYOT
chr5	135150309	T	A	0.01		MYOT
chr5	135151435	G	T	0.03		MYOT
chr5	135151536	T	C	0.89		MYOT
chr5	135152857	G	T	0.01		MYOT
chr5	153859093	A	C	0.12		SGCD
chr5	154135139	G	A	0.01		SGCD
chr5	154135201	A	G	0.05		SGCD
chr5	154187658	G	A	0.80		SGCD
chr5	154296819	G	C	0.04		SGCD
chr5	174076672	A	G	0.05		B4GALT7
chr5	174078305	G	A	0.06		B4GALT7
chr5	174081324	T	C	0.34		B4GALT7
chr5	174081325	G	A	0.34		B4GALT7
chr5	174085458	G	A	0.06		B4GALT7
chr5	176742839	A	T	0.03		ADAMTS2
chr5	176742912	T	C	0.03		ADAMTS2
chr5	176743119	G	A	0.03		ADAMTS2
chr5	176743212	G	C	0.11		ADAMTS2
chr5	176750168	C	T	0.04		ADAMTS2
chr5	176750203	T	C	0.24		ADAMTS2
chr5	176751206	C	T	0.10		ADAMTS2
chr5	176751224	G	A	0.02		ADAMTS2
chr5	176751233	G	A	0.02		ADAMTS2
chr5	176753341	G	A	0.02		ADAMTS2
chr5	176753395	T	C	0.01		ADAMTS2
chr5	176753470	G	A	0.35		ADAMTS2
chr5	176754701	G	A	0.06		ADAMTS2
chr5	176756926	C	T	0.05		ADAMTS2
chr5	176756992	G	A	0.35		ADAMTS2
chr5	176758895	G	A	0.01		ADAMTS2
chr5	176758928	G	A	0.29		ADAMTS2
chr5	176758946	G	C	0.63		ADAMTS2
chr5	176758966	A	T	0.91		ADAMTS2
chr5	176758980	T	C	0.03		ADAMTS2
chr5	176761174	A	G	0.03		ADAMTS2
chr5	176761180	G	A	0.35		ADAMTS2
chr5	176761806	G	A	0.07		ADAMTS2
chr5	176768639	G	A	0.01		ADAMTS2
chr5	176781920	C	T	0.15		ADAMTS2
chr5	176782902	G	A	0.01		ADAMTS2
chr5	176784232	C	T	0.07		ADAMTS2
chr5	176784280	G	A	0.04		ADAMTS2
chr5	176784340	A	G	0.76		ADAMTS2
chr5	176784804	A	C	0.09		ADAMTS2
chr5	176785582	G	A	0.09		ADAMTS2
chr5	176785630	T	C	0.94		ADAMTS2
chr5	176789472	G	A	0.65		ADAMTS2
chr5	176789481	A	G	0.65		ADAMTS2
chr5	176789589	G	A	0.66		ADAMTS2
chr5	176789610	G	A	0.11		ADAMTS2
chr5	176811304	G	A	0.01		ADAMTS2
chr5	176837690	C	A	0.01		ADAMTS2
chr5	176837708	G	A	0.05		ADAMTS2
chr5	176837718	T	C	0.23		ADAMTS2
chr5	176837722	T	C	0.81		ADAMTS2
chr5	176903405	C	T	0.02		ADAMTS2
chr5	176903410	G	A	0.62		ADAMTS2
chr5	176903474	G	A	0.49		ADAMTS2
chr5	176975441	C	T	0.05		ADAMTS2
chr5	176975596	C	T	0.03		ADAMTS2
chr5	176975610	C	G	0.02		ADAMTS2
chr6	7383749	C	T	0.02		DSP
chr6	7383784	A	G	0.28		DSP
chr6	7397454	G	A	0.01		DSP
chr6	7397459	A	G	0.49		DSP
chr6	7401102	A	G	0.03		DSP
chr6	7405473	G	A	0.50		DSP
chr6	7407215	C	T	0.44		DSP
chr6	7407239	C	T	0.05		DSP
chr6	7408176	A	C	0.96		DSP
chr6	7409158	T	C	0.12		DSP
chr6	7410253	C	T	0.04		DSP
chr6	7412221	G	C	0.34		DSP
chr6	7413101	C	T	0.28		DSP
chr6	7413777	C	T	0.01		DSP
chr6	7417048	G	A	0.41		DSP
chr6	7417098	G	C	0.16		DSP
chr6	7419568	C	G	0.01		DSP
chr6	7421982	C	T	0.01		DSP
chr6	7422142	G	A	0.04		DSP
chr6	7422255	A	G	0.03		DSP
chr6	7422267	T	C	0.01		DSP
chr6	7422367	G	A	0.43		DSP
chr6	7422394	C	T	0.08		DSP
chr6	7422411	C	T	0.10		DSP
chr6	7422425	C	T	0.03		DSP
chr6	7422672	G	T	0.01		DSP
chr6	7422830	C	G,A	0.42	0.03	DSP
chr6	7423077	G	A	0.13		DSP
chr6	7424560	G	A	0.01		DSP
chr6	7424691	C	T	0.05		DSP
chr6	7424872	C	A	0.01		DSP
chr6	7425335	A	C	0.01		DSP
chr6	7425381	A	G	0.03		DSP
chr6	7425438	C	A	0.01		DSP
chr6	7425748	A	G	0.03		DSP
chr6	7426589	C	T	0.03		DSP
chr6	7426646	C	T	0.54		DSP
chr6	7426946	G	T	0.01		DSP
chr6	7427123	G	A	0.03		DSP
chr6	7427147	T	G	0.01		DSP
chr6	7427435	G	A	0.04		DSP
chr6	7427437	G	T	0.01		DSP
chr6	7427478	C	A	0.54		DSP
chr6	7427498	C	T	0.05		DSP
chr6	32330722	G	A	0.06		TNXB
chr6	43972095	A	G	0.84		RSPH9
chr6	43977405	G	A	0.01		RSPH9
chr6	43983766	G	.	0.00		RSPH9
chr6	43998386	G	A	0.03		RSPH9
chr6	110184588	T	G	0.01		LAMA4
chr6	110184589	G	T	0.09		LAMA4
chr6	110200341	G	T	0.01		LAMA4
chr6	110201309	G	A	0.01		LAMA4
chr6	110201344	T	C	0.01		LAMA4
chr6	110201376	A	G	0.08		LAMA4
chr6	110209435	T	C	0.65		LAMA4
chr6	110209514	T	C	0.42		LAMA4
chr6	110209517	G	A	0.01		LAMA4
chr6	110211115	A	G	0.68		LAMA4
chr6	110211741	T	C	0.68		LAMA4
chr6	110212490	A	G	0.39		LAMA4
chr6	110221124	A	G	0.20		LAMA4
chr6	110221146	G	C	0.80		LAMA4
chr6	110225525	C	T	0.34		LAMA4
chr6	110229387	G	A	0.33		LAMA4
chr6	110243255	G	A	0.04		LAMA4
chr6	110243277	G	A	0.04		LAMA4
chr6	110243363	A	G	0.62		LAMA4
chr6	110246005	C	T	0.03		LAMA4
chr6	110246009	G	A	0.07		LAMA4
chr6	110246064	G	T	0.15		LAMA4
chr6	110248773	T	C	0.04		LAMA4
chr6	110255689	A	G	0.01		LAMA4
chr6	110257980	G	A	0.07		LAMA4
chr6	110262018	G	A	0.01		LAMA4
chr6	110262146	A	G	0.14		LAMA4
chr6	110277439	T	A	0.01		LAMA4
chr6	110286717	C	T	0.23		LAMA4
chr6	110286739	G	A	0.01		LAMA4
chr6	110329986	A	G	0.69		LAMA4
chr6	110330063	C	T	0.01		LAMA4
chr6	110330137	G	A	0.01		LAMA4
chr6	110330161	G	A	0.02		LAMA4
chr6	114597174	G	A	0.05		DSE
chr6	114597629	T	C	0.84		DSE
chr6	114597656	C	T	0.03		DSE
chr6	114597926	C	T	0.09		DSE
chr6	114597974	A	G	0.84		DSE
chr6	114598031	G	A	0.04		DSE
chr6	114598264	T	C	0.20		DSE
chr6	114598361	T	G	0.04		DSE
chr6	114598387	A	G	0.04		DSE
chr6	114778404	A	G	0.04		RSPH4A
chr6	114778408	TCCCCGAAGCAAGAAAAAGAAAACCAAGAACTAGGGGAAACAAGGCGGCCATGGGACGGAAAGACAGCAGCTTCTCCCCAATATTCTGAGCCTGAGTTGTCTGAGCCCTTGGAGGCGAAGCAGGGGCCAGAAACTGGACGCCAG	.	0.00		RSPH4A
chr6	114778409	C	T	0.24		RSPH4A
chr6	114778505	T	C	0.90		RSPH4A
chr6	114778731	G	A	0.24		RSPH4A
chr6	114778818	C	A	0.66		RSPH4A
chr6	114778831	G	A	0.01		RSPH4A
chr6	114778852	C	G	0.03		RSPH4A
chr6	114778867	C	A	0.05		RSPH4A
chr6	114784607	G	A	0.01		RSPH4A
chr6	114789630	A	T	0.27		RSPH4A
chr6	114789644	A	G	0.01		RSPH4A
chr6	114789811	T	C	0.05		RSPH4A
chr6	114789869	C	T	0.03		RSPH4A
chr6	114791317	C	T	0.05		RSPH4A
chr6	114791343	A	G	0.01		RSPH4A
chr6	114794256	G	A	0.01		RSPH4A
chr6	114794337	T	C	0.24		RSPH4A
chr6	116747588	A	T	0.54		PLN
chr6	131750934	G	A	0.18		EYA4
chr6	131916698	A	G	0.01		EYA4
chr6	131931017	C	T	0.01		EYA4
chr6	131931223	A	G	0.01		EYA4
chr6	131937095	C	G	0.01		EYA4
chr6	131937179	A	C	0.04		EYA4
chr6	131946826	A	G	0.05		EYA4
chr6	157679573	G	T	0.01		RSPH3
chr6	157679601	G	A	0.18		RSPH3
chr6	157679602	A	G	0.93		RSPH3
chr6	157679644	C	A	0.01		RSPH3
chr6	157679688	C	T	0.01		RSPH3
chr6	157679778	G	T	0.01		RSPH3
chr6	157680221	C	G	0.16		RSPH3
chr6	157682782	G	C	0.26		RSPH3
chr6	157682840	T	C	0.01		RSPH3
chr6	157684487	C	.	0.00		RSPH3
chr6	157684579	T	G	0.03		RSPH3
chr6	157685683	G	T	0.01		RSPH3
chr6	157688274	C	T	0.05		RSPH3
chr6	157688301	A	G	0.01		RSPH3
chr6	157701603	A	C	0.13		RSPH3
chr6	157701681	A	C	0.04		RSPH3
chr6	157701683	G	C	0.34		RSPH3
chr6	157701687	A	G	0.98		RSPH3
chr6	157701919	C	T	0.13		RSPH3
chr6	157701955	T	C	0.69		RSPH3
chr7	126765	C	T	0.03		PMS2
chr7	126854	C	T	0.05		PMS2
chr7	126864	C	T	0.04		PMS2
chr7	131060	A	T	0.04		PMS2
chr7	136083	A	G	0.78		PMS2
chr7	136127	T	G	0.26		PMS2
chr7	136144	G	A	0.01		PMS2
chr7	139979	G	A	0.05		PMS2
chr7	140038	T	C	0.24		PMS2
chr7	140118	T	A	0.14		PMS2
chr7	140155	C	T	0.08		PMS2
chr7	140246	A	G	0.18		PMS2
chr7	140271	C	T	0.01		PMS2
chr7	140324	A	G	0.03		PMS2
chr7	140329	C	T	0.09		PMS2
chr7	140330	G	A	0.05		PMS2
chr7	140352	T	A	0.16		PMS2
chr7	140354	A	C	0.16		PMS2
chr7	140357	G	A	0.01		PMS2
chr7	140405	C	T	0.01		PMS2
chr7	140424	C	T	0.31		PMS2
chr7	140426	C	T	0.40		PMS2
chr7	140471	G	A	0.01		PMS2
chr7	140478	G	A	0.03		PMS2
chr7	140540	C	T	0.06		PMS2
chr7	140585	C	A	0.36		PMS2
chr7	140714	C	T	0.05		PMS2
chr7	140774	A	G	0.01		PMS2
chr7	140790	G	A	0.04		PMS2
chr7	145235	G	A	0.46		PMS2
chr7	155783	T	C	0.24		PMS2
chr7	157231	G	A	0.10		PMS2
chr7	162244	G	A	0.01		PMS2
chr7	162285	T	C	0.16		PMS2
chr7	51604543	C	T	0.04		DNAH11
chr7	51604550	C	A	0.05		DNAH11
chr7	51604565	G	A	0.01		DNAH11
chr7	51604671	T	G	0.07		DNAH11
chr7	51604690	T	C	0.90		DNAH11
chr7	51604756	C	T	0.76		DNAH11
chr7	51604780	G	A	0.04		DNAH11
chr7	51610929	C	T	0.04		DNAH11
chr7	51613254	A	T	0.05		DNAH11
chr7	51613314	C	T	0.05		DNAH11
chr7	51613416	A	G	0.09		DNAH11
chr7	51621371	C	T	0.04		DNAH11
chr7	51624902	G	C	0.19		DNAH11
chr7	51632415	C	T	0.03		DNAH11
chr7	51636739	C	A	0.01		DNAH11
chr7	51636785	G	A	0.01		DNAH11
chr7	51637788	G	T	0.01		DNAH11
chr7	51641061	G	A	0.08		DNAH11
chr7	51641075	T	C	0.05		DNAH11
chr7	51641115	G	A	0.21		DNAH11
chr7	51643700	A	G	0.62		DNAH11
chr7	51643763	C	T	0.04		DNAH11
chr7	51643806	G	T	0.03		DNAH11
chr7	51651238	G	A	0.11		DNAH11
chr7	51653049	G	A	0.08		DNAH11
chr7	51662941	C	A	0.01		DNAH11
chr7	51663008	T	C	0.01		DNAH11
chr7	51663034	G	A	0.01		DNAH11
chr7	51688608	T	C	0.14		DNAH11
chr7	51688618	G	A	0.07		DNAH11
chr7	51690315	G	A	0.01		DNAH11
chr7	51690383	T	C	0.05		DNAH11
chr7	51690411	T	C	0.03		DNAH11
chr7	51698601	T	C	0.80		DNAH11
chr7	51705075	C	T	0.03		DNAH11
chr7	51705108	G	A	0.14		DNAH11
chr7	51718652	G	T	0.50		DNAH11
chr7	51718667	C	T	0.50		DNAH11
chr7	51718727	T	C	0.05		DNAH11
chr7	51719465	A	G	0.03		DNAH11
chr7	51740500	C	T	0.04		DNAH11
chr7	51740527	C	T	0.03		DNAH11
chr7	51740595	A	G	0.95		DNAH11
chr7	51755984	C	T	0.01		DNAH11
chr7	51756004	A	G	0.01		DNAH11
chr7	51757512	G	A	0.05		DNAH11
chr7	51757545	T	A	0.14		DNAH11
chr7	51757624	C	T	0.19		DNAH11
chr7	51761223	T	C	0.82		DNAH11
chr7	51761844	T	C	0.07		DNAH11
chr7	51764132	T	A	0.15		DNAH11
chr7	51764188	C	A	0.32		DNAH11
chr7	51764234	G	T	0.03		DNAH11
chr7	51770428	G	A	0.15		DNAH11
chr7	51770449	G	T	0.01		DNAH11
chr7	51770582	G	A	0.14		DNAH11
chr7	51785446	C	T	0.07		DNAH11
chr7	51785454	G	T	0.20		DNAH11
chr7	51788289	C	T	0.96		DNAH11
chr7	51794639	A	G	0.49		DNAH11
chr7	51794701	G	C	0.03		DNAH11
chr7	51800972	T	G	0.12		DNAH11
chr7	51801914	C	T	0.01		DNAH11
chr7	51801937	G	C	0.73		DNAH11
chr7	51801944	C	T	0.75		DNAH11
chr7	51803752	C	T	0.07		DNAH11
chr7	51803790	C	T	0.18		DNAH11
chr7	51818764	T	C	0.03		DNAH11
chr7	51818928	G	A	0.78		DNAH11
chr7	51822385	G	A	0.03		DNAH11
chr7	51849408	G	A	0.11		DNAH11
chr7	51849434	C	T	0.01		DNAH11
chr7	51849485	G	T	0.01		DNAH11
chr7	51865965	T	A	0.05		DNAH11
chr7	51867316	T	C	0.07		DNAH11
chr7	51868904	G	A	0.05		DNAH11
chr7	51869009	G	A	0.05		DNAH11
chr7	51882572	C	T	0.06		DNAH11
chr7	51882605	T	C	0.11		DNAH11
chr7	51882679	T	C	0.14		DNAH11
chr7	51883463	C	T	0.01		DNAH11
chr7	51883543	G	C	0.14		DNAH11
chr7	51886414	C	T	0.35		DNAH11
chr7	51887368	G	C	0.05		DNAH11
chr7	51896206	T	C	0.12		DNAH11
chr7	51896217	G	C	0.05		DNAH11
chr7	51901210	C	T	0.01		DNAH11
chr7	51901214	C	T	0.05		DNAH11
chr7	51901829	C	T	0.04		DNAH11
chr7	51902579	A	G	0.01		DNAH11
chr7	51902682	T	C	0.03		DNAH11
chr7	51902792	C	T	0.19		DNAH11
chr7	51902872	G	T	0.01		DNAH11
chr7	51911035	C	T	0.23		DNAH11
chr7	51911310	G	C	0.32		DNAH11
chr7	51911602	C	T	0.01		DNAH11
chr7	51914097	G	A	0.03		DNAH11
chr7	51929789	A	G	0.22		DNAH11
chr7	51929797	T	C	0.93		DNAH11
chr7	51942091	T	C	0.65		DNAH11
chr7	51942169	G	A	0.12		DNAH11
chr7	51956781	C	T	0.99		DNAH11
chr7	51958345	A	C	0.24		DNAH11
chr7	51958349	C	A	0.01		DNAH11
chr7	70328769	T	C	0.77		COL1A2
chr7	70331477	A	G	0.86		COL1A2
chr7	70332216	G	A	0.23		COL1A2
chr7	70332326	T	C	0.03		COL1A2
chr7	70332812	G	A	0.04		COL1A2
chr7	70337428	T	C	0.73		COL1A2
chr7	70339455	A	T	0.03		COL1A2
chr7	70339523	C	A	0.14		COL1A2
chr7	70342714	C	A	0.01		COL1A2
chr7	70345401	G	A	0.04		COL1A2
chr7	70348428	A	G	0.04		COL1A2
chr7	70349716	A	T	0.42		COL1A2
chr7	70350067	T	C	0.04		COL1A2
chr7	70351675	G	A	0.04		COL1A2
chr7	70352747	G	A	0.04		COL1A2
chr7	70353119	T	C	0.09		COL1A2
chr7	70358845	G	A	0.07		COL1A2
chr7	70359592	G	A	0.06		COL1A2
chr7	70360188	T	C	0.12		COL1A2
chr7	70362866	T	C	0.05		COL1A2
chr7	70362871	G	.	0.00		COL1A2
chr7	70362891	A	G	0.01		COL1A2
chr7	70362893	G	A	0.01		COL1A2
chr7	70362898	C	G	0.01		COL1A2
chr7	72335801	A	G	0.06		GATAD1
chr7	72546814	A	G	0.19		KRIT1
chr7	72547817	G	A	0.22		KRIT1
chr7	72553288	A	G	0.22		KRIT1
chr7	72553363	T	C	0.85		KRIT1
chr7	72563132	G	A	0.03		KRIT1
chr7	72574092	T	A	0.01		KRIT1
chr7	72574128	G	A	0.01		KRIT1
chr7	72574951	C	T	0.04		KRIT1
chr7	72575593	A	G	0.01		KRIT1
chr7	72587510	A	G	0.22		KRIT1
chr7	103244299	T	C	0.19		CFTR
chr7	103261834	T	C	0.28		CFTR
chr7	103261952	A	T	0.01		CFTR
chr7	103266113	C	T	0.07		CFTR
chr7	103271024	G	A	0.01		CFTR
chr7	103279439	C	T	0.07		CFTR
chr7	103279539	G	A	0.17		CFTR
chr7	103279557	A	G	0.03		CFTR
chr7	103290009	C	T	0.09		CFTR
chr7	103326162	T	C	0.36		CFTR
chr7	103328769	T	C	0.35		CFTR
chr7	103330398	T	A	0.50		CFTR
chr7	103330437	A	G	0.03		CFTR
chr7	103330602	C	A	0.97		CFTR
chr7	103330977	A	C	0.18		CFTR
chr7	103341839	C	T	0.19		CFTR
chr7	103341980	G	A	0.09		CFTR
chr7	103348281	T	C	0.12		CFTR
chr7	103365370	G	C	0.23		CFTR
chr7	103365435	C	T	0.01		CFTR
chr7	103380257	G	A	0.16		CFTR
chr7	103380278	A	C	0.03		CFTR
chr7	103402607	G	A	0.19		CFTR
chr7	103403403	G	A	0.92		CFTR
chr7	103404805	C	T	0.04		CFTR
chr7	103404844	C	T	0.19		CFTR
chr7	103404970	C	G	0.04		CFTR
chr7	114737375	C	A	0.11		FLNC
chr7	114737378	T	C	0.31		FLNC
chr7	114741894	C	T	0.01		FLNC
chr7	114741993	C	T	0.18		FLNC
chr7	114743787	C	T	0.01		FLNC
chr7	114744236	C	T	0.03		FLNC
chr7	114744264	G	A	0.03		FLNC
chr7	114744281	C	T	0.03		FLNC
chr7	114744535	G	A	0.76		FLNC
chr7	114744603	G	T	0.24		FLNC
chr7	114744889	G	T	0.02		FLNC
chr7	114745304	C	G	0.02		FLNC
chr7	114745325	C	T	0.01		FLNC
chr7	114747209	G	A	0.08		FLNC
chr7	114747216	C	A	0.01		FLNC
chr7	114747407	G	A	0.09		FLNC
chr7	114747855	G	C	0.03		FLNC
chr7	114747890	A	G	0.62		FLNC
chr7	114750383	T	C	0.73		FLNC
chr7	114750708	G	A	0.07		FLNC
chr7	114751282	C	T	0.07		FLNC
chr7	114751408	C	A	0.12		FLNC
chr7	114751492	A	G	0.85		FLNC
chr7	114751699	C	T	0.07		FLNC
chr7	114751783	C	T	0.04		FLNC
chr7	114751788	A	G	0.04		FLNC
chr7	114752592	C	T	0.06		FLNC
chr7	114753333	A	G	0.16		FLNC
chr7	114754242	C	A	0.01		FLNC
chr7	114754289	C	T	0.04		FLNC
chr7	114754344	G	A	0.01		FLNC
chr7	114754541	C	T	0.45		FLNC
chr7	114755166	T	C	0.75		FLNC
chr7	114755220	C	T	0.04		FLNC
chr7	114755241	A	T	0.03		FLNC
chr7	114755388	C	T	0.08		FLNC
chr7	114755403	G	A	0.02		FLNC
chr7	114755412	C	T	0.01		FLNC
chr7	114755442	C	T	0.02		FLNC
chr7	114755445	T	C	0.02		FLNC
chr7	114755490	C	T	0.02		FLNC
chr7	114755689	C	T	0.01		FLNC
chr7	114756075	C	T	0.01		FLNC
chr7	114756583	C	A	0.01		FLNC
chr7	114756998	G	A	0.01		FLNC
chr7	114757003	A	G	0.61		FLNC
chr7	114757373	G	A	0.54		FLNC
chr7	114758052	C	T	0.26		FLNC
chr7	114759161	T	C	0.94		FLNC
chr7	114759173	C	A	0.01		FLNC
chr7	114759401	C	T	0.01		FLNC
chr7	114759518	C	T	0.55		FLNC
chr7	114760151	T	C	0.06		FLNC
chr7	114760321	C	A	0.02		FLNC
chr7	114760573	G	A	0.08		FLNC
chr7	114761129	C	A	0.04		FLNC
chr7	114761168	C	T	0.03		FLNC
chr7	114761341	C	G	0.03		FLNC
chr7	114761353	C	T	0.06		FLNC
chr7	114761416	C	A	0.03		FLNC
chr7	114763063	G	A	0.04		FLNC
chr7	114764668	C	T	0.27		FLNC
chr7	114765023	C	T	0.05		FLNC
chr7_NW_019937272v1_random	5196281	C	T	0.78		DNAAF5
chr7_NW_019937272v1_random	5196302	A	G	0.80		DNAAF5
chr7_NW_019937272v1_random	5196353	A	G	0.88		DNAAF5
chr7_NW_019937272v1_random	5196359	C	.	0.00		DNAAF5
chr7_NW_019937272v1_random	5202012	C	G	0.09		DNAAF5
chr7_NW_019937272v1_random	5202045	G	T	0.06		DNAAF5
chr7_NW_019937272v1_random	5202048	A	C	0.03		DNAAF5
chr7_NW_019937272v1_random	5202125	G	A	0.13		DNAAF5
chr7_NW_019937272v1_random	5207343	C	T	0.70		DNAAF5
chr7_NW_019937272v1_random	5208417	T	C	0.87		DNAAF5
chr7_NW_019937272v1_random	5211854	C	A	0.87		DNAAF5
chr7_NW_019937272v1_random	5211860	C	T	0.03		DNAAF5
chr7_NW_019937272v1_random	5211869	G	C	0.06		DNAAF5
chr7_NW_019937272v1_random	5211938	G	T	0.01		DNAAF5
chr7_NW_019937272v1_random	5218192	G	A	0.01		DNAAF5
chr7_NW_019937272v1_random	5218202	G	A	0.07		DNAAF5
chr7_NW_019937272v1_random	5218207	C	T	0.03		DNAAF5
chr7_NW_019937272v1_random	5218227	C	T	0.03		DNAAF5
chr7_NW_019937272v1_random	5218257	C	T	0.09		DNAAF5
chr7_NW_019937272v1_random	5218291	C	T	0.03		DNAAF5
chr7_NW_019937272v1_random	5220264	T	C	0.14		DNAAF5
chr7_NW_019937272v1_random	5220277	G	A	0.03		DNAAF5
chr7_NW_019937272v1_random	5220315	G	A	0.11		DNAAF5
chr7_NW_019937272v1_random	5229546	G	A	0.14		DNAAF5
chr7_NW_019937272v1_random	5229594	C	T	0.09		DNAAF5
chr7_NW_019937272v1_random	5229654	C	T	0.16		DNAAF5
chr7_NW_019937272v1_random	5253676	C	T	0.04		DNAAF5
chr7_NW_019937272v1_random	5253833	C	T	0.01		DNAAF5
chr7_NW_019937272v1_random	5257132	G	A	0.15		DNAAF5
chr7_NW_019937272v1_random	5257183	A	G	0.27		DNAAF5
chr7_NW_019937272v1_random	5257249	C	T	0.32		DNAAF5
chr9	5871392	G	A	0.09		DNAI1
chr9	5874160	C	T	0.66		DNAI1
chr9	5874272	G	A	0.08		DNAI1
chr9	5874299	A	G	0.85		DNAI1
chr9	5874371	G	A	0.11		DNAI1
chr9	5882028	C	T	0.30		DNAI1
chr9	5887580	C	G	0.01		DNAI1
chr9	5887645	T	A	0.07		DNAI1
chr9	5887646	A	G	0.14		DNAI1
chr9	5887651	C	T	0.68		DNAI1
chr9	5887976	C	T	0.01		DNAI1
chr9	5895440	G	A	0.35		DNAI1
chr9	5898308	C	T	0.09		DNAI1
chr9	5898345	A	G	0.08		DNAI1
chr9	5898625	T	C	0.09		DNAI1
chr9	5899426	T	A	0.01		DNAI1
chr9	5903571	A	G	0.01		DNAI1
chr9	5905278	G	A	0.01		DNAI1
chr9	72811180	G	A	0.01		TGFBR1
chr9	72827118	G	.	0.00		TGFBR1
chr9	72829432	C	T	0.03		TGFBR1
chr9	72831163	A	G	0.01		TGFBR1
chr9	79292422	T	A	0.23		FKTN
chr9	79292462	G	A	0.96		FKTN
chr9	79292467	T	C	0.03		FKTN
chr9	79307937	A	G	0.11		FKTN
chr9	79315489	C	T	0.14		FKTN
chr9	79315709	C	T	0.03		FKTN
chr9	79318220	G	A	0.05		FKTN
chr9	79318248	C	A	0.08		FKTN
chr9	79325636	G	A	0.42		FKTN
chr9	79344240	C	T	0.04		FKTN
chr9	106828289	T	C	0.09		TSC1
chr9	106828306	A	G	0.18		TSC1
chr9	106828456	G	A	0.01		TSC1
chr9	106828786	G	A	0.01		TSC1
chr9	106834760	T	C	0.01		TSC1
chr9	106834791	C	T	0.01		TSC1
chr9	106837670	G	A	0.24		TSC1
chr9	106837947	G	A	0.21		TSC1
chr9	106839634	T	G	0.15		TSC1
chr9	106839637	G	A	0.05		TSC1
chr9	106843827	C	T	0.03		TSC1
chr9	106854128	G	A	0.03		TSC1
chr9	106854254	G	A	0.09		TSC1
chr9	106855758	A	G	0.77		TSC1
chr9	106861063	G	T	0.01		TSC1
chr9	108563727	G	T	0.04		COL5A1
chr9	108614302	C	A	0.01		COL5A1
chr9	108623458	G	A	0.16		COL5A1
chr9	108624614	G	A	0.29		COL5A1
chr9	108624632	G	A	0.80		COL5A1
chr9	108652657	T	C	0.38		COL5A1
chr9	108652669	C	T	0.08		COL5A1
chr9	108652708	G	A	0.01		COL5A1
chr9	108654058	T	C	0.29		COL5A1
chr9	108654082	C	T	0.29		COL5A1
chr9	108654148	G	A	0.21		COL5A1
chr9	108655393	G	C	0.01		COL5A1
chr9	108655415	C	T	0.01		COL5A1
chr9	108655457	C	T	0.06		COL5A1
chr9	108655490	C	T	0.06		COL5A1
chr9	108655496	G	C	0.04		COL5A1
chr9	108656775	C	T	0.11		COL5A1
chr9	108656878	C	A	0.03		COL5A1
chr9	108657362	A	G	0.07		COL5A1
chr9	108663646	C	T	0.06		COL5A1
chr9	108663688	A	G	0.99		COL5A1
chr9	108676146	C	T	0.01		COL5A1
chr9	108679663	C	T	0.01		COL5A1
chr9	108680073	C	T	0.19		COL5A1
chr9	108680091	C	A	0.03		COL5A1
chr9	108686336	T	C	0.75		COL5A1
chr9	108686343	C	T	0.20		COL5A1
chr9	108686399	C	T	0.01		COL5A1
chr9	108686430	G	A	0.21		COL5A1
chr9	108688128	T	C	0.53		COL5A1
chr9	108690319	C	T	0.15		COL5A1
chr9	108690331	T	G	0.01		COL5A1
chr9	108691121	G	A	0.03		COL5A1
chr9	108691180	C	T	0.18		COL5A1
chr9	108691646	C	T	0.01		COL5A1
chr9	108691668	A	G	0.41		COL5A1
chr9	108693136	C	T	0.05		COL5A1
chr9	108698617	C	T	0.04		COL5A1
chr9	108698685	C	T	0.09		COL5A1
chr9	108698688	C	T	0.01		COL5A1
chr9	108700652	T	C	0.04		COL5A1
chr9	108700731	C	T	0.20		COL5A1
chr9	108708481	A	G	0.01		COL5A1
chr9	108708497	T	C	0.09		COL5A1
chr9	108708500	C	T	0.01		COL5A1
chr9	108715013	G	T	0.91		COL5A1
chr9	108715070	C	T	0.07		COL5A1
chr9	108721080	C	T	0.08		COL5A1
chr9	108721146	T	C	0.03		COL5A1
chr9	108721251	C	G	0.01		COL5A1
chr9	108722385	C	T	0.07		COL5A1
chr9	108730709	A	C	0.90		COL5A1
chr9	108730727	C	T	0.55		COL5A1
chr9	108732012	C	T	0.08		COL5A1
chr9	108734959	A	G	0.18		COL5A1
chr9	108737201	G	T	0.01		COL5A1
chr9	108738133	T	C	0.09		COL5A1
chr9	108739583	T	A	0.77		COL5A1
chr9	108740453	GGGACCTAAAGGAGAAAGGGGAGAGAAGGGCGAGTCGGGCCCTTCGGGTGCTGCTGGACCCCCT	.	0.00		COL5A1
chr9	108740459	T	C	0.69		COL5A1
chr9	108741221	G	A	0.88		COL5A1
chr9	108741267	G	A	0.01		COL5A1
chr9	108741289	A	G	0.07		COL5A1
chr9	108741606	C	T	0.89		COL5A1
chr9	108741637	T	C	0.18		COL5A1
chr9	108743322	T	C	0.64		COL5A1
chr9	108743331	C	T	0.01		COL5A1
chr9	108743384	T	C	0.88		COL5A1
chr9	108744358	A	G	0.44		COL5A1
chr9	108744359	G	C	0.44		COL5A1
chr9	108744452	G	A	0.01		COL5A1
chr9	108744549	C	T	0.18		COL5A1
chr9	108745701	C	T	0.18		COL5A1
chr9	108745719	C	T	0.09		COL5A1
chr9	108747605	C	T	0.21		COL5A1
chr9	108747663	T	C	0.11		COL5A1
chr9	108747699	G	A	0.21		COL5A1
chr9	108748531	T	C	0.07		COL5A1
chr9	108751133	C	T	0.14		COL5A1
chr9	108751148	G	A	0.25		COL5A1
chr9	108751226	T	C	0.39		COL5A1
chr9	108751305	G	C	0.36		COL5A1
chr9	108751310	C	T	0.26		COL5A1
chr9	108751349	C	T	0.07		COL5A1
chr9	108752619	A	G	0.92		COL5A1
chr9	108762867	T	C	0.03		COL5A1
chr9	108762869	T	C	0.19		COL5A1
chr9	108762984	C	T	0.06		COL5A1
chr9	108763032	C	T	0.01		COL5A1
chr9	108763035	C	T	0.39		COL5A1
[truncated: 1,327 more rows]
